# Supplementary material for: Serum Vitamin D Levels and Its Relationship With Keloid, Acne or Hypertrophic Scar: A Two‐Sample Mendelian Randomization Study
Source: J Cosmet Dermatol. 2025 Aug 21;24(8):e70398. doi: 10.1111/jocd.70398 (PMC12368766; doi:10.1111/jocd.70398)
Supplement: Supplementary file 1 — Table S1: jocd70398‐sup‐0001‐TablesS1‐S6.xlsx. [file JOCD-24-e70398-s002.xlsx]

## Sheet: vitamin D
			Table S1: Detailed information of selected IVs for vitamin D
chr.exposure	pos.exposure	beta.exposure	se.exposure	pval.exposure	samplesize.exposure	id.exposure	SNP	effect_allele.exposure	other_allele.exposure	eaf.exposure	exposure	mr_keep.exposure	pval_origin.exposure	data_source.exposure	1-EAF	R2	F
1	62911751	0.0209396	0.00212672	7.1351e-23	496946	ebi-a-GCST90000618	rs11207969	G	A	0.351365	Serum 25-Hydroxyvitamin D levels || id:ebi-a-GCST90000618	TRUE	reported	igd	0.648635	0.00019986	99.339
1	155289545	0.0174875	0.00234081	7.97444e-14	496946	ebi-a-GCST90000618	rs11264361	G	T	0.251408	Serum 25-Hydroxyvitamin D levels || id:ebi-a-GCST90000618	TRUE	reported	igd	0.748592	0.000115109	57.2094
1	179526214	0.0303061	0.00526894	8.82755e-09	496946	ebi-a-GCST90000618	rs61747728	T	C	0.0385611	Serum 25-Hydroxyvitamin D levels || id:ebi-a-GCST90000618	TRUE	reported	igd	0.961439	6.81022e-05	33.8453
1	220970593	-0.0150625	0.00218678	5.65979e-12	496946	ebi-a-GCST90000618	rs2807834	G	T	0.68514	Serum 25-Hydroxyvitamin D levels || id:ebi-a-GCST90000618	TRUE	reported	igd	0.31486	9.78861e-05	48.6487
1	46027355	0.0122172	0.00204286	2.22526e-09	496946	ebi-a-GCST90000618	rs512083	C	T	0.462488	Serum 25-Hydroxyvitamin D levels || id:ebi-a-GCST90000618	TRUE	reported	igd	0.537512	7.42099e-05	36.8809
1	230303512	0.0162478	0.0025554	2.04094e-10	496946	ebi-a-GCST90000618	rs6672758	T	C	0.80023	Serum 25-Hydroxyvitamin D levels || id:ebi-a-GCST90000618	TRUE	reported	igd	0.19977	8.44042e-05	41.9477
1	2339395	-0.0148459	0.00267333	2.80292e-08	496946	ebi-a-GCST90000618	rs2494429	G	A	0.822999	Serum 25-Hydroxyvitamin D levels || id:ebi-a-GCST90000618	TRUE	reported	igd	0.177001	6.42123e-05	31.912
1	41757718	0.0180762	0.00245028	1.61659e-13	496946	ebi-a-GCST90000618	rs1343776	A	G	0.22133	Serum 25-Hydroxyvitamin D levels || id:ebi-a-GCST90000618	TRUE	reported	igd	0.77867	0.000112626	55.975
1	109817192	0.0215389	0.00243165	8.16582e-19	496946	ebi-a-GCST90000618	rs7528419	G	A	0.22441	Serum 25-Hydroxyvitamin D levels || id:ebi-a-GCST90000618	TRUE	reported	igd	0.77559	0.000161492	80.2655
1	152000117	0.0788065	0.00498229	2.3632e-56	496946	ebi-a-GCST90000618	rs115288876	A	G	0.0433211	Serum 25-Hydroxyvitamin D levels || id:ebi-a-GCST90000618	TRUE	reported	igd	0.956679	0.000514778	255.947
1	17560123	-0.0232636	0.00214072	1.65272e-27	496946	ebi-a-GCST90000618	rs35823191	C	T	0.342049	Serum 25-Hydroxyvitamin D levels || id:ebi-a-GCST90000618	TRUE	reported	igd	0.657951	0.000243594	121.082
1	152536650	0.0821291	0.00658876	1.15824e-35	496946	ebi-a-GCST90000618	rs61813875	G	C	0.0248209	Serum 25-Hydroxyvitamin D levels || id:ebi-a-GCST90000618	TRUE	reported	igd	0.975179	0.000326532	162.321
2	21225281	-0.0151254	0.00250017	1.45071e-09	496946	ebi-a-GCST90000618	rs1042034	T	C	0.792138	Serum 25-Hydroxyvitamin D levels || id:ebi-a-GCST90000618	TRUE	reported	igd	0.207862	7.5339e-05	37.4421
2	27730940	0.0197194	0.00207421	1.96336e-21	496946	ebi-a-GCST90000618	rs1260326	C	T	0.603925	Serum 25-Hydroxyvitamin D levels || id:ebi-a-GCST90000618	TRUE	reported	igd	0.396075	0.000186028	92.4626
2	38259872	0.0156723	0.0026815	5.07715e-09	496946	ebi-a-GCST90000618	rs35270497	T	C	0.176236	Serum 25-Hydroxyvitamin D levels || id:ebi-a-GCST90000618	TRUE	reported	igd	0.823764	7.1317e-05	35.4431
2	118648261	0.0136395	0.00225626	1.49242e-09	496946	ebi-a-GCST90000618	rs7569755	A	G	0.288618	Serum 25-Hydroxyvitamin D levels || id:ebi-a-GCST90000618	TRUE	reported	igd	0.711382	7.63929e-05	37.9659
2	63166379	-0.0115892	0.00203474	1.2288e-08	496946	ebi-a-GCST90000618	rs2710651	A	G	0.526101	Serum 25-Hydroxyvitamin D levels || id:ebi-a-GCST90000618	TRUE	reported	igd	0.473899	6.69718e-05	33.2835
2	234627048	-0.0478406	0.00363266	1.31341e-39	496946	ebi-a-GCST90000618	rs3732220	A	G	0.0852646	Serum 25-Hydroxyvitamin D levels || id:ebi-a-GCST90000618	TRUE	reported	igd	0.914735	0.000357016	177.48
2	58981967	-0.0120548	0.00209882	9.26659e-09	496946	ebi-a-GCST90000618	rs727857	A	G	0.61181	Serum 25-Hydroxyvitamin D levels || id:ebi-a-GCST90000618	TRUE	reported	igd	0.38819	6.90257e-05	34.3043
2	101428119	-0.0165625	0.0026652	5.15383e-10	496946	ebi-a-GCST90000618	rs7580771	T	G	0.175983	Serum 25-Hydroxyvitamin D levels || id:ebi-a-GCST90000618	TRUE	reported	igd	0.824017	7.95589e-05	39.5395
2	211540507	-0.0133984	0.00218016	7.96453e-10	496946	ebi-a-GCST90000618	rs1047891	A	C	0.317078	Serum 25-Hydroxyvitamin D levels || id:ebi-a-GCST90000618	TRUE	reported	igd	0.682922	7.77451e-05	38.638
3	85603643	-0.0212858	0.00212614	1.35738e-23	496946	ebi-a-GCST90000618	rs7652808	G	T	0.649492	Serum 25-Hydroxyvitamin D levels || id:ebi-a-GCST90000618	TRUE	reported	igd	0.350508	0.000206292	102.537
3	18804655	-0.0123077	0.00224484	4.19035e-08	496946	ebi-a-GCST90000618	rs9847248	A	G	0.712969	Serum 25-Hydroxyvitamin D levels || id:ebi-a-GCST90000618	TRUE	reported	igd	0.287031	6.19988e-05	30.8118
3	52407805	0.0250544	0.00451036	2.77856e-08	496946	ebi-a-GCST90000618	rs13076508	C	T	0.0535034	Serum 25-Hydroxyvitamin D levels || id:ebi-a-GCST90000618	TRUE	reported	igd	0.946497	6.35768e-05	31.5961
3	49866392	0.0164131	0.0020293	6.06457e-16	496946	ebi-a-GCST90000618	rs1128535	T	C	0.500049	Serum 25-Hydroxyvitamin D levels || id:ebi-a-GCST90000618	TRUE	reported	igd	0.499951	0.000134695	66.9449
3	125148287	0.0150486	0.00234031	1.27447e-10	496946	ebi-a-GCST90000618	rs6438900	G	C	0.256034	Serum 25-Hydroxyvitamin D levels || id:ebi-a-GCST90000618	TRUE	reported	igd	0.743966	8.62726e-05	42.8764
3	141720712	-0.0156853	0.00231839	1.3277e-11	496946	ebi-a-GCST90000618	rs34186890	G	A	0.259637	Serum 25-Hydroxyvitamin D levels || id:ebi-a-GCST90000618	TRUE	reported	igd	0.740363	9.4586e-05	47.0084
3	153758806	0.0114162	0.00208637	4.45492e-08	496946	ebi-a-GCST90000618	rs1949633	C	T	0.605759	Serum 25-Hydroxyvitamin D levels || id:ebi-a-GCST90000618	TRUE	reported	igd	0.394241	6.22493e-05	30.9364
4	88178919	-0.01445	0.00205911	2.25684e-12	496946	ebi-a-GCST90000618	rs6834488	T	C	0.422833	Serum 25-Hydroxyvitamin D levels || id:ebi-a-GCST90000618	TRUE	reported	igd	0.577167	0.000101915	50.651
4	57790205	-0.0122246	0.00208616	4.63234e-09	496946	ebi-a-GCST90000618	rs13108245	G	A	0.386601	Serum 25-Hydroxyvitamin D levels || id:ebi-a-GCST90000618	TRUE	reported	igd	0.613399	7.0877e-05	35.2244
4	100252560	-0.0221737	0.00298008	1.00207e-13	496946	ebi-a-GCST90000618	rs3114045	C	T	0.866137	Serum 25-Hydroxyvitamin D levels || id:ebi-a-GCST90000618	TRUE	reported	igd	0.133863	0.000114013	56.6644
4	3482213	-0.0191377	0.00332162	8.33355e-09	496946	ebi-a-GCST90000618	rs78649910	A	T	0.105728	Serum 25-Hydroxyvitamin D levels || id:ebi-a-GCST90000618	TRUE	reported	igd	0.894272	6.92579e-05	34.4197
4	70017531	-0.0258401	0.00216263	6.61607e-33	496946	ebi-a-GCST90000618	rs4348160	G	T	0.326968	Serum 25-Hydroxyvitamin D levels || id:ebi-a-GCST90000618	TRUE	reported	igd	0.673032	0.000293873	146.081
4	100239112	-0.0148038	0.00249007	2.76179e-09	496946	ebi-a-GCST90000618	rs4147536	C	A	0.788613	Serum 25-Hydroxyvitamin D levels || id:ebi-a-GCST90000618	TRUE	reported	igd	0.211387	7.30666e-05	36.3126
4	15892159	0.0172408	0.00256676	1.85524e-11	496946	ebi-a-GCST90000618	rs4364259	A	G	0.198665	Serum 25-Hydroxyvitamin D levels || id:ebi-a-GCST90000618	TRUE	reported	igd	0.801335	9.46412e-05	47.0358
4	71765339	0.0257378	0.00286182	2.39497e-19	496946	ebi-a-GCST90000618	rs71599974	G	A	0.148048	Serum 25-Hydroxyvitamin D levels || id:ebi-a-GCST90000618	TRUE	reported	igd	0.851952	0.000167105	83.0559
4	72592838	-0.078957	0.00206932	1e-200	496946	ebi-a-GCST90000618	rs12501515	A	G	0.58966	Serum 25-Hydroxyvitamin D levels || id:ebi-a-GCST90000618	TRUE	reported	igd	0.41034	0.00301687	1503.75
4	72822599	-0.0536726	0.00225483	3.08319e-125	496946	ebi-a-GCST90000618	rs11726886	A	C	0.290783	Serum 25-Hydroxyvitamin D levels || id:ebi-a-GCST90000618	TRUE	reported	igd	0.709217	0.00118818	591.163
5	148020950	0.011939	0.00206215	7.05472e-09	496946	ebi-a-GCST90000618	rs7712001	G	T	0.440176	Serum 25-Hydroxyvitamin D levels || id:ebi-a-GCST90000618	TRUE	reported	igd	0.559824	7.02496e-05	34.9126
5	118668050	0.0128637	0.00217811	3.50728e-09	496946	ebi-a-GCST90000618	rs986649	G	A	0.321628	Serum 25-Hydroxyvitamin D levels || id:ebi-a-GCST90000618	TRUE	reported	igd	0.678372	7.22077e-05	35.8858
6	22768668	-0.0134939	0.0021713	5.14375e-10	496946	ebi-a-GCST90000618	rs17207784	C	T	0.324195	Serum 25-Hydroxyvitamin D levels || id:ebi-a-GCST90000618	TRUE	reported	igd	0.675805	7.97871e-05	39.6529
6	25662873	-0.0221847	0.00336578	4.36214e-11	496946	ebi-a-GCST90000618	rs1321247	T	A	0.101578	Serum 25-Hydroxyvitamin D levels || id:ebi-a-GCST90000618	TRUE	reported	igd	0.898422	8.98291e-05	44.6441
6	83773049	-0.0178178	0.0030906	8.15831e-09	496946	ebi-a-GCST90000618	rs12153819	T	C	0.123154	Serum 25-Hydroxyvitamin D levels || id:ebi-a-GCST90000618	TRUE	reported	igd	0.876846	6.85662e-05	34.0759
6	40998167	0.0183528	0.00320607	1.03805e-08	496946	ebi-a-GCST90000618	rs742493	C	T	0.112871	Serum 25-Hydroxyvitamin D levels || id:ebi-a-GCST90000618	TRUE	reported	igd	0.887129	6.74534e-05	33.5228
6	131931092	-0.0212917	0.00273999	7.80369e-15	496946	ebi-a-GCST90000618	rs2245133	C	T	0.164339	Serum 25-Hydroxyvitamin D levels || id:ebi-a-GCST90000618	TRUE	reported	igd	0.835661	0.000124515	61.8847
6	121856794	0.0117059	0.00205423	1.20895e-08	496946	ebi-a-GCST90000618	rs9375037	C	A	0.443168	Serum 25-Hydroxyvitamin D levels || id:ebi-a-GCST90000618	TRUE	reported	igd	0.556832	6.76289e-05	33.61
7	107117447	0.0134514	0.00203065	3.4914e-11	496946	ebi-a-GCST90000618	rs1858889	C	A	0.502532	Serum 25-Hydroxyvitamin D levels || id:ebi-a-GCST90000618	TRUE	reported	igd	0.497468	9.04678e-05	44.9615
7	43980540	-0.0122625	0.00209685	4.9737e-09	496946	ebi-a-GCST90000618	rs2595644	T	G	0.384889	Serum 25-Hydroxyvitamin D levels || id:ebi-a-GCST90000618	TRUE	reported	igd	0.615111	7.11995e-05	35.3847
7	64015379	0.0133202	0.0021157	3.05675e-10	496946	ebi-a-GCST90000618	rs7784802	T	A	0.358913	Serum 25-Hydroxyvitamin D levels || id:ebi-a-GCST90000618	TRUE	reported	igd	0.641087	8.16503e-05	40.5789
7	21569089	-0.0143336	0.0023507	1.07676e-09	496946	ebi-a-GCST90000618	rs10277163	G	A	0.254715	Serum 25-Hydroxyvitamin D levels || id:ebi-a-GCST90000618	TRUE	reported	igd	0.745285	7.80041e-05	38.7667
8	11611865	0.015895	0.00205997	1.19922e-14	496946	ebi-a-GCST90000618	rs804281	G	A	0.583498	Serum 25-Hydroxyvitamin D levels || id:ebi-a-GCST90000618	TRUE	reported	igd	0.416502	0.000122803	61.0335
8	61525963	-0.0168656	0.00299675	1.82331e-08	496946	ebi-a-GCST90000618	rs1384687	A	G	0.132271	Serum 25-Hydroxyvitamin D levels || id:ebi-a-GCST90000618	TRUE	reported	igd	0.867729	6.52954e-05	32.4503
8	116988527	-0.0231961	0.00206406	2.65094e-29	496946	ebi-a-GCST90000618	rs12056768	G	T	0.584044	Serum 25-Hydroxyvitamin D levels || id:ebi-a-GCST90000618	TRUE	reported	igd	0.415956	0.000261428	129.949
8	25889606	0.014013	0.00234858	2.42237e-09	496946	ebi-a-GCST90000618	rs34726834	T	C	0.252209	Serum 25-Hydroxyvitamin D levels || id:ebi-a-GCST90000618	TRUE	reported	igd	0.747791	7.40684e-05	36.8106
9	125745042	-0.0167771	0.00294656	1.2426e-08	496946	ebi-a-GCST90000618	rs9409266	A	G	0.862222	Serum 25-Hydroxyvitamin D levels || id:ebi-a-GCST90000618	TRUE	reported	igd	0.137778	6.68748e-05	33.2353
9	80710910	0.012568	0.00205837	1.02277e-09	496946	ebi-a-GCST90000618	rs13294734	T	C	0.466128	Serum 25-Hydroxyvitamin D levels || id:ebi-a-GCST90000618	TRUE	reported	igd	0.533872	7.86149e-05	39.0703
9	136155000	-0.0150476	0.0026042	7.55092e-09	496946	ebi-a-GCST90000618	rs635634	T	C	0.186573	Serum 25-Hydroxyvitamin D levels || id:ebi-a-GCST90000618	TRUE	reported	igd	0.813427	6.87277e-05	34.1562
9	107632644	0.0140808	0.00258052	4.85434e-08	496946	ebi-a-GCST90000618	rs11791258	A	G	0.191072	Serum 25-Hydroxyvitamin D levels || id:ebi-a-GCST90000618	TRUE	reported	igd	0.808928	6.12903e-05	30.4597
10	10076429	-0.0117606	0.00205797	1.09921e-08	496946	ebi-a-GCST90000618	rs2398113	G	A	0.423526	Serum 25-Hydroxyvitamin D levels || id:ebi-a-GCST90000618	TRUE	reported	igd	0.576474	6.75381e-05	33.5649
10	91524012	0.0155618	0.00247693	3.32767e-10	496946	ebi-a-GCST90000618	rs12775091	T	C	0.213441	Serum 25-Hydroxyvitamin D levels || id:ebi-a-GCST90000618	TRUE	reported	igd	0.786559	8.13128e-05	40.4112
10	113913222	0.0127547	0.00225578	1.5656e-08	496946	ebi-a-GCST90000618	rs2297991	C	T	0.718478	Serum 25-Hydroxyvitamin D levels || id:ebi-a-GCST90000618	TRUE	reported	igd	0.281522	6.58107e-05	32.7064
10	88081438	0.0259557	0.00456301	1.28316e-08	496946	ebi-a-GCST90000618	rs77532868	T	C	0.0521528	Serum 25-Hydroxyvitamin D levels || id:ebi-a-GCST90000618	TRUE	reported	igd	0.947847	6.66057e-05	33.1015
11	14059511	-0.0348143	0.00421754	1.52335e-16	496946	ebi-a-GCST90000618	rs144965707	A	G	0.0618296	Serum 25-Hydroxyvitamin D levels || id:ebi-a-GCST90000618	TRUE	reported	igd	0.93817	0.000140612	69.8863
11	71110175	-0.0486441	0.00566106	8.4918e-18	496946	ebi-a-GCST90000618	rs1627043	C	G	0.0332414	Serum 25-Hydroxyvitamin D levels || id:ebi-a-GCST90000618	TRUE	reported	igd	0.966759	0.000152085	75.5895
11	120114421	-0.022548	0.00308665	2.77268e-13	496946	ebi-a-GCST90000618	rs2847500	A	G	0.123204	Serum 25-Hydroxyvitamin D levels || id:ebi-a-GCST90000618	TRUE	reported	igd	0.876796	0.000109842	54.5914
11	14283186	-0.0611372	0.00780044	4.59092e-15	496946	ebi-a-GCST90000618	rs17473257	A	G	0.0172466	Serum 25-Hydroxyvitamin D levels || id:ebi-a-GCST90000618	TRUE	reported	igd	0.982753	0.000126704	62.9726
11	15118975	-0.334985	0.00886005	1e-200	496946	ebi-a-GCST90000618	rs117300835	A	G	0.0133061	Serum 25-Hydroxyvitamin D levels || id:ebi-a-GCST90000618	TRUE	reported	igd	0.986694	0.00294655	1468.6
11	71130419	0.0981721	0.00520826	2.97715e-79	496946	ebi-a-GCST90000618	rs2511279	G	C	0.960373	Serum 25-Hydroxyvitamin D levels || id:ebi-a-GCST90000618	TRUE	reported	igd	0.039627	0.000733563	364.807
11	71194559	-0.114453	0.00298056	1e-200	496946	ebi-a-GCST90000618	rs3829251	A	G	0.133277	Serum 25-Hydroxyvitamin D levels || id:ebi-a-GCST90000618	TRUE	reported	igd	0.866723	0.00302636	1508.49
11	14262063	0.0482117	0.00572507	3.72735e-17	496946	ebi-a-GCST90000618	rs11023159	C	T	0.0325143	Serum 25-Hydroxyvitamin D levels || id:ebi-a-GCST90000618	TRUE	reported	igd	0.967486	0.000146236	72.6817
11	76477721	0.0188545	0.00340001	2.93265e-08	496946	ebi-a-GCST90000618	rs733454	T	C	0.0991663	Serum 25-Hydroxyvitamin D levels || id:ebi-a-GCST90000618	TRUE	reported	igd	0.900834	6.35139e-05	31.5649
11	14370944	-0.0487364	0.00779044	3.95185e-10	496946	ebi-a-GCST90000618	rs111515741	A	G	0.0173081	Serum 25-Hydroxyvitamin D levels || id:ebi-a-GCST90000618	TRUE	reported	igd	0.982692	8.07986e-05	40.1556
11	14690192	-0.0564566	0.00240614	9.61612e-122	496946	ebi-a-GCST90000618	rs12283049	G	A	0.234433	Serum 25-Hydroxyvitamin D levels || id:ebi-a-GCST90000618	TRUE	reported	igd	0.765567	0.00114409	569.201
11	14690511	0.0681747	0.0101478	1.83992e-11	496946	ebi-a-GCST90000618	rs11600054	A	G	0.0100965	Serum 25-Hydroxyvitamin D levels || id:ebi-a-GCST90000618	TRUE	reported	igd	0.989904	9.29052e-05	46.173
11	116648917	0.0406845	0.00298936	3.50429e-42	496946	ebi-a-GCST90000618	rs964184	C	G	0.867234	Serum 25-Hydroxyvitamin D levels || id:ebi-a-GCST90000618	TRUE	reported	igd	0.132766	0.000381163	189.489
11	70949673	-0.036726	0.00597754	8.04674e-10	496946	ebi-a-GCST90000618	rs61887421	C	T	0.0300871	Serum 25-Hydroxyvitamin D levels || id:ebi-a-GCST90000618	TRUE	reported	igd	0.969913	7.87209e-05	39.123
12	38684121	0.0130617	0.00203856	1.48095e-10	496946	ebi-a-GCST90000618	rs7955128	T	A	0.52053	Serum 25-Hydroxyvitamin D levels || id:ebi-a-GCST90000618	TRUE	reported	igd	0.47947	8.51602e-05	42.3234
12	68665940	0.0115149	0.00205629	2.14541e-08	496946	ebi-a-GCST90000618	rs1038165	T	C	0.579451	Serum 25-Hydroxyvitamin D levels || id:ebi-a-GCST90000618	TRUE	reported	igd	0.420549	6.46225e-05	32.1158
12	111582630	0.0223468	0.00388928	9.15103e-09	496946	ebi-a-GCST90000618	rs73413596	C	T	0.0740317	Serum 25-Hydroxyvitamin D levels || id:ebi-a-GCST90000618	TRUE	reported	igd	0.925968	6.84659e-05	34.0261
12	133067473	-0.0118696	0.00214831	3.29367e-08	496946	ebi-a-GCST90000618	rs28435470	A	G	0.663204	Serum 25-Hydroxyvitamin D levels || id:ebi-a-GCST90000618	TRUE	reported	igd	0.336796	6.29385e-05	31.2789
12	93192127	0.011542	0.00208192	2.95801e-08	496946	ebi-a-GCST90000618	rs57601828	T	A	0.394508	Serum 25-Hydroxyvitamin D levels || id:ebi-a-GCST90000618	TRUE	reported	igd	0.605492	6.36438e-05	31.6294
12	21352315	-0.0203733	0.00282689	5.72137e-13	496946	ebi-a-GCST90000618	rs1871395	G	A	0.152679	Serum 25-Hydroxyvitamin D levels || id:ebi-a-GCST90000618	TRUE	reported	igd	0.847321	0.000107394	53.3745
12	24822154	-0.0165489	0.00281738	4.25706e-09	496946	ebi-a-GCST90000618	rs2171427	A	G	0.156491	Serum 25-Hydroxyvitamin D levels || id:ebi-a-GCST90000618	TRUE	reported	igd	0.843509	7.23015e-05	35.9324
12	96375682	-0.0436264	0.00205452	4.60045e-100	496946	ebi-a-GCST90000618	rs10859995	C	T	0.579841	Serum 25-Hydroxyvitamin D levels || id:ebi-a-GCST90000618	TRUE	reported	igd	0.420159	0.000927366	461.277
13	55702646	-0.0135627	0.00225079	1.68306e-09	496946	ebi-a-GCST90000618	rs4580037	C	A	0.285578	Serum 25-Hydroxyvitamin D levels || id:ebi-a-GCST90000618	TRUE	reported	igd	0.714422	7.50588e-05	37.3028
14	39556185	-0.0344962	0.00266074	1.93508e-38	496946	ebi-a-GCST90000618	rs8018720	C	G	0.823508	Serum 25-Hydroxyvitamin D levels || id:ebi-a-GCST90000618	TRUE	reported	igd	0.176492	0.000345912	171.958
14	104001517	0.0121434	0.0021104	8.71224e-09	496946	ebi-a-GCST90000618	rs2756119	A	G	0.38143	Serum 25-Hydroxyvitamin D levels || id:ebi-a-GCST90000618	TRUE	reported	igd	0.61857	6.95848e-05	34.5821
14	50829560	-0.0310034	0.00559561	3.01328e-08	496946	ebi-a-GCST90000618	rs142004400	C	A	0.0342066	Serum 25-Hydroxyvitamin D levels || id:ebi-a-GCST90000618	TRUE	reported	igd	0.965793	6.35101e-05	31.563
15	58683366	0.0252805	0.00208639	8.59805e-34	496946	ebi-a-GCST90000618	rs1532085	G	A	0.616672	Serum 25-Hydroxyvitamin D levels || id:ebi-a-GCST90000618	TRUE	reported	igd	0.383328	0.000302152	150.198
15	58723675	-0.0305021	0.00246932	4.72607e-35	496946	ebi-a-GCST90000618	rs1800588	T	C	0.214964	Serum 25-Hydroxyvitamin D levels || id:ebi-a-GCST90000618	TRUE	reported	igd	0.785036	0.000314011	156.095
15	77711719	-0.0124205	0.00224413	3.11853e-08	496946	ebi-a-GCST90000618	rs62007299	A	G	0.712958	Serum 25-Hydroxyvitamin D levels || id:ebi-a-GCST90000618	TRUE	reported	igd	0.287042	6.31419e-05	31.38
15	100229260	-0.0136497	0.00227676	2.03226e-09	496946	ebi-a-GCST90000618	rs325393	T	G	0.278218	Serum 25-Hydroxyvitamin D levels || id:ebi-a-GCST90000618	TRUE	reported	igd	0.721782	7.48286e-05	37.1884
15	64092140	-0.0149159	0.00267451	2.44625e-08	496946	ebi-a-GCST90000618	rs12324720	A	G	0.174629	Serum 25-Hydroxyvitamin D levels || id:ebi-a-GCST90000618	TRUE	reported	igd	0.825371	6.41349e-05	31.8735
16	4594671	-0.0125301	0.00221719	1.59188e-08	496946	ebi-a-GCST90000618	rs1684600	T	C	0.298695	Serum 25-Hydroxyvitamin D levels || id:ebi-a-GCST90000618	TRUE	reported	igd	0.701305	6.5777e-05	32.6896
16	82033810	-0.0247803	0.00298265	9.72076e-17	496946	ebi-a-GCST90000618	rs11542462	A	G	0.133511	Serum 25-Hydroxyvitamin D levels || id:ebi-a-GCST90000618	TRUE	reported	igd	0.866489	0.000142077	70.6143
16	20392332	-0.0152475	0.00259019	3.94176e-09	496946	ebi-a-GCST90000618	rs77924615	A	G	0.194374	Serum 25-Hydroxyvitamin D levels || id:ebi-a-GCST90000618	TRUE	reported	igd	0.805626	7.28113e-05	36.1858
16	57006378	0.0229033	0.00266997	9.64273e-18	496946	ebi-a-GCST90000618	rs11076175	G	A	0.175666	Serum 25-Hydroxyvitamin D levels || id:ebi-a-GCST90000618	TRUE	reported	igd	0.824334	0.000151921	75.5076
17	66433493	0.0135432	0.00209454	1.00649e-10	496946	ebi-a-GCST90000618	rs11867297	T	C	0.38533	Serum 25-Hydroxyvitamin D levels || id:ebi-a-GCST90000618	TRUE	reported	igd	0.61467	8.68855e-05	43.181
17	79257880	-0.011465	0.0020505	2.25372e-08	496946	ebi-a-GCST90000618	rs61698755	C	T	0.560041	Serum 25-Hydroxyvitamin D levels || id:ebi-a-GCST90000618	TRUE	reported	igd	0.439959	6.47754e-05	32.1918
18	28918628	-0.0233992	0.00407655	9.47022e-09	496946	ebi-a-GCST90000618	rs9946771	T	C	0.0663426	Serum 25-Hydroxyvitamin D levels || id:ebi-a-GCST90000618	TRUE	reported	igd	0.933657	6.78285e-05	33.7092
18	61366207	0.0176624	0.00272732	9.41239e-11	496946	ebi-a-GCST90000618	rs2037511	A	G	0.165924	Serum 25-Hydroxyvitamin D levels || id:ebi-a-GCST90000618	TRUE	reported	igd	0.834076	8.63464e-05	42.913
18	47109955	-0.0525688	0.00905963	6.53221e-09	496946	ebi-a-GCST90000618	rs77960347	G	A	0.0127013	Serum 25-Hydroxyvitamin D levels || id:ebi-a-GCST90000618	TRUE	reported	igd	0.987299	6.93079e-05	34.4445
18	47158186	-0.0172243	0.00264437	7.33838e-11	496946	ebi-a-GCST90000618	rs10438978	C	T	0.820277	Serum 25-Hydroxyvitamin D levels || id:ebi-a-GCST90000618	TRUE	reported	igd	0.179723	8.74737e-05	43.4733
19	51527364	0.0313497	0.00374376	5.57571e-17	496946	ebi-a-GCST90000618	rs1048328	A	G	0.0797967	Serum 25-Hydroxyvitamin D levels || id:ebi-a-GCST90000618	TRUE	reported	igd	0.920203	0.000144333	71.7357
19	11190534	0.026284	0.00323446	4.42792e-16	496946	ebi-a-GCST90000618	rs142158911	A	G	0.111826	Serum 25-Hydroxyvitamin D levels || id:ebi-a-GCST90000618	TRUE	reported	igd	0.888174	0.000137231	68.2057
19	11955767	-0.0132119	0.0021149	4.18312e-10	496946	ebi-a-GCST90000618	rs12462826	A	G	0.369566	Serum 25-Hydroxyvitamin D levels || id:ebi-a-GCST90000618	TRUE	reported	igd	0.630434	8.13378e-05	40.4236
19	45422946	-0.0192973	0.00265905	3.95094e-13	496946	ebi-a-GCST90000618	rs4420638	G	A	0.176831	Serum 25-Hydroxyvitamin D levels || id:ebi-a-GCST90000618	TRUE	reported	igd	0.823169	0.00010841	53.8797
19	19388500	0.0355672	0.00382316	1.36427e-20	496946	ebi-a-GCST90000618	rs8107974	T	A	0.0763013	Serum 25-Hydroxyvitamin D levels || id:ebi-a-GCST90000618	TRUE	reported	igd	0.923699	0.000178317	88.6291
19	48374950	0.0611636	0.00276373	1.59588e-108	496946	ebi-a-GCST90000618	rs62129966	A	C	0.160854	Serum 25-Hydroxyvitamin D levels || id:ebi-a-GCST90000618	TRUE	reported	igd	0.839146	0.00100992	502.379
20	52718179	0.0304395	0.00316491	6.72667e-22	496946	ebi-a-GCST90000618	rs1841850	C	A	0.117085	Serum 25-Hydroxyvitamin D levels || id:ebi-a-GCST90000618	TRUE	reported	igd	0.882915	0.000191569	95.2173
20	52742306	-0.0435612	0.00254898	1.77052e-65	496946	ebi-a-GCST90000618	rs8121940	G	C	0.19762	Serum 25-Hydroxyvitamin D levels || id:ebi-a-GCST90000618	TRUE	reported	igd	0.80238	0.000601784	299.233
20	39231118	0.0140631	0.00210628	2.44287e-11	496946	ebi-a-GCST90000618	rs6129648	G	A	0.379837	Serum 25-Hydroxyvitamin D levels || id:ebi-a-GCST90000618	TRUE	reported	igd	0.620163	9.31741e-05	46.3066
20	52698179	-0.0130967	0.00216338	1.41465e-09	496946	ebi-a-GCST90000618	rs290400	A	G	0.665472	Serum 25-Hydroxyvitamin D levels || id:ebi-a-GCST90000618	TRUE	reported	igd	0.334528	7.63688e-05	37.9539
21	16339172	-0.0249837	0.00331409	4.75007e-14	496946	ebi-a-GCST90000618	rs2229742	C	G	0.104659	Serum 25-Hydroxyvitamin D levels || id:ebi-a-GCST90000618	TRUE	reported	igd	0.895341	0.000116979	58.1389
22	41227086	-0.0137663	0.00215115	1.55887e-10	496946	ebi-a-GCST90000618	rs138335	G	C	0.658587	Serum 25-Hydroxyvitamin D levels || id:ebi-a-GCST90000618	TRUE	reported	igd	0.341413	8.52232e-05	42.3548
22	31535872	0.0292667	0.00412	1.21563e-12	496946	ebi-a-GCST90000618	rs2074735	C	G	0.0648365	Serum 25-Hydroxyvitamin D levels || id:ebi-a-GCST90000618	TRUE	reported	igd	0.935164	0.000103869	51.6223
22	50880781	-0.0133141	0.00221143	1.738e-09	496946	ebi-a-GCST90000618	rs5770794	T	C	0.3143	Serum 25-Hydroxyvitamin D levels || id:ebi-a-GCST90000618	TRUE	reported	igd	0.6857	7.64068e-05	37.9728
																	30.4597

## Sheet: keloid
Table S2 The resulting IVs for MR analysis of keloid
SNP	effect_allele.exposure	other_allele.exposure	effect_allele.outcome	other_allele.outcome	beta.exposure	beta.outcome	eaf.exposure	eaf.outcome	remove	palindromic	ambiguous	id.outcome	chr	pos	se.outcome	samplesize.outcome	pval.outcome	outcome	originalname.outcome	outcome.deprecated	mr_keep.outcome	data_source.outcome	chr.exposure	pos.exposure	se.exposure	pval.exposure	samplesize.exposure	id.exposure	exposure	mr_keep.exposure	pval_origin.exposure	data_source.exposure	action	SNP_index	mr_keep
rs10277163	G	A	G	A	-0.0143336	0.0513	0.254715	0.213424	FALSE	FALSE	FALSE	ebi-a-GCST90018874	7	21569089	0.0478	481912	0.2832	Keloid || id:ebi-a-GCST90018874	Keloid	Keloid || ||	TRUE	igd	7	21569089	0.0023507	1.07676e-09	496946	ebi-a-GCST90000618	Serum 25-Hydroxyvitamin D levels || id:ebi-a-GCST90000618	TRUE	reported	igd	2	1	TRUE
rs1038165	T	C	T	C	0.0115149	-0.0043	0.579451	0.54003	FALSE	FALSE	FALSE	ebi-a-GCST90018874	12	68665940	0.035	481912	0.9022	Keloid || id:ebi-a-GCST90018874	Keloid	Keloid || ||	TRUE	igd	12	68665940	0.00205629	2.14541e-08	496946	ebi-a-GCST90000618	Serum 25-Hydroxyvitamin D levels || id:ebi-a-GCST90000618	TRUE	reported	igd	2	1	TRUE
rs1042034	T	C	T	C	-0.0151254	-0.0334	0.792138	0.638901	FALSE	FALSE	FALSE	ebi-a-GCST90018874	2	21225281	0.0397	481912	0.401	Keloid || id:ebi-a-GCST90018874	Keloid	Keloid || ||	TRUE	igd	2	21225281	0.00250017	1.45071e-09	496946	ebi-a-GCST90000618	Serum 25-Hydroxyvitamin D levels || id:ebi-a-GCST90000618	TRUE	reported	igd	2	1	TRUE
rs10438978	C	T	C	T	-0.0172243	0.0043	0.820277	0.789507	FALSE	FALSE	FALSE	ebi-a-GCST90018874	18	47158186	0.0405	481912	0.9148	Keloid || id:ebi-a-GCST90018874	Keloid	Keloid || ||	TRUE	igd	18	47158186	0.00264437	7.33838e-11	496946	ebi-a-GCST90000618	Serum 25-Hydroxyvitamin D levels || id:ebi-a-GCST90000618	TRUE	reported	igd	2	1	TRUE
rs1047891	A	C	A	C	-0.0133984	-0.0218	0.317078	0.272686	FALSE	FALSE	FALSE	ebi-a-GCST90018874	2	211540507	0.0434	481912	0.615	Keloid || id:ebi-a-GCST90018874	Keloid	Keloid || ||	TRUE	igd	2	211540507	0.00218016	7.96453e-10	496946	ebi-a-GCST90000618	Serum 25-Hydroxyvitamin D levels || id:ebi-a-GCST90000618	TRUE	reported	igd	2	1	TRUE
rs1048328	A	G	A	G	0.0313497	0.0534	0.0797967	0.0621865	FALSE	FALSE	FALSE	ebi-a-GCST90018874	19	51527364	0.0944	481912	0.5714	Keloid || id:ebi-a-GCST90018874	Keloid	Keloid || ||	TRUE	igd	19	51527364	0.00374376	5.57571e-17	496946	ebi-a-GCST90000618	Serum 25-Hydroxyvitamin D levels || id:ebi-a-GCST90000618	TRUE	reported	igd	2	1	TRUE
rs10859995	C	T	C	T	-0.0436264	-0.0551	0.579841	0.605574	FALSE	FALSE	FALSE	ebi-a-GCST90018874	12	96375682	0.0573	481912	0.3365	Keloid || id:ebi-a-GCST90018874	Keloid	Keloid || ||	TRUE	igd	12	96375682	0.00205452	4.60045e-100	496946	ebi-a-GCST90000618	Serum 25-Hydroxyvitamin D levels || id:ebi-a-GCST90000618	TRUE	reported	igd	2	1	TRUE
rs11023159	C	T	C	T	0.0482117	0.2144	0.0325143	0.0327756	FALSE	FALSE	FALSE	ebi-a-GCST90018874	11	14262063	0.1587	481912	0.1768	Keloid || id:ebi-a-GCST90018874	Keloid	Keloid || ||	TRUE	igd	11	14262063	0.00572507	3.72735e-17	496946	ebi-a-GCST90000618	Serum 25-Hydroxyvitamin D levels || id:ebi-a-GCST90000618	TRUE	reported	igd	2	1	TRUE
rs11076175	G	A	G	A	0.0229033	0.0258	0.175666	0.150183	FALSE	FALSE	FALSE	ebi-a-GCST90018874	16	57006378	0.0548	481912	0.6381	Keloid || id:ebi-a-GCST90018874	Keloid	Keloid || ||	TRUE	igd	16	57006378	0.00266997	9.64273e-18	496946	ebi-a-GCST90000618	Serum 25-Hydroxyvitamin D levels || id:ebi-a-GCST90000618	TRUE	reported	igd	2	1	TRUE
rs111515741	A	G	A	G	-0.0487364	0.1642	0.0173081	0.0129196	FALSE	FALSE	FALSE	ebi-a-GCST90018874	11	14370944	0.3165	481912	0.6039	Keloid || id:ebi-a-GCST90018874	Keloid	Keloid || ||	TRUE	igd	11	14370944	0.00779044	3.95185e-10	496946	ebi-a-GCST90000618	Serum 25-Hydroxyvitamin D levels || id:ebi-a-GCST90000618	TRUE	reported	igd	2	1	TRUE
rs11207969	G	A	G	A	0.0209396	0.0529	0.351365	0.30221	FALSE	FALSE	FALSE	ebi-a-GCST90018874	1	62911751	0.0401	481912	0.1867	Keloid || id:ebi-a-GCST90018874	Keloid	Keloid || ||	TRUE	igd	1	62911751	0.00212672	7.1351e-23	496946	ebi-a-GCST90000618	Serum 25-Hydroxyvitamin D levels || id:ebi-a-GCST90000618	TRUE	reported	igd	2	1	TRUE
rs11264361	G	T	G	T	0.0174875	0.0131	0.251408	0.389775	FALSE	FALSE	FALSE	ebi-a-GCST90018874	1	155289545	0.0414	481912	0.752101	Keloid || id:ebi-a-GCST90018874	Keloid	Keloid || ||	TRUE	igd	1	155289545	0.00234081	7.97444e-14	496946	ebi-a-GCST90000618	Serum 25-Hydroxyvitamin D levels || id:ebi-a-GCST90000618	TRUE	reported	igd	2	1	TRUE
rs1128535	T	C	T	C	0.0164131	0.0197	0.500049	0.400453	FALSE	FALSE	FALSE	ebi-a-GCST90018874	3	49866392	0.0387	481912	0.610299	Keloid || id:ebi-a-GCST90018874	Keloid	Keloid || ||	TRUE	igd	3	49866392	0.0020293	6.06457e-16	496946	ebi-a-GCST90000618	Serum 25-Hydroxyvitamin D levels || id:ebi-a-GCST90000618	TRUE	reported	igd	2	1	TRUE
rs115288876	A	G	A	G	0.0788065	0.2681	0.0433211	0.0415781	FALSE	FALSE	FALSE	ebi-a-GCST90018874	1	152000117	0.1391	481912	0.0538902	Keloid || id:ebi-a-GCST90018874	Keloid	Keloid || ||	TRUE	igd	1	152000117	0.00498229	2.3632e-56	496946	ebi-a-GCST90000618	Serum 25-Hydroxyvitamin D levels || id:ebi-a-GCST90000618	TRUE	reported	igd	2	1	TRUE
rs11542462	A	G	A	G	-0.0247803	0.0638	0.133511	0.123423	FALSE	FALSE	FALSE	ebi-a-GCST90018874	16	82033810	0.0894	481912	0.475501	Keloid || id:ebi-a-GCST90018874	Keloid	Keloid || ||	TRUE	igd	16	82033810	0.00298265	9.72076e-17	496946	ebi-a-GCST90000618	Serum 25-Hydroxyvitamin D levels || id:ebi-a-GCST90000618	TRUE	reported	igd	2	1	TRUE
rs11600054	A	G	A	G	0.0681747	-0.0695	0.0100965	0.0137536	FALSE	FALSE	FALSE	ebi-a-GCST90018874	11	14690511	0.2093	481912	0.7399	Keloid || id:ebi-a-GCST90018874	Keloid	Keloid || ||	TRUE	igd	11	14690511	0.0101478	1.83992e-11	496946	ebi-a-GCST90000618	Serum 25-Hydroxyvitamin D levels || id:ebi-a-GCST90000618	TRUE	reported	igd	2	1	TRUE
rs11726886	A	C	A	C	-0.0536726	-0.0512	0.290783	0.314725	FALSE	FALSE	FALSE	ebi-a-GCST90018874	4	72822599	0.0367	481912	0.1624	Keloid || id:ebi-a-GCST90018874	Keloid	Keloid || ||	TRUE	igd	4	72822599	0.00225483	3.08319e-125	496946	ebi-a-GCST90000618	Serum 25-Hydroxyvitamin D levels || id:ebi-a-GCST90000618	TRUE	reported	igd	2	1	TRUE
rs117300835	A	G	A	G	-0.334985	0.2524	0.0133061	0.0138518	FALSE	FALSE	FALSE	ebi-a-GCST90018874	11	15118975	0.2492	481912	0.3113	Keloid || id:ebi-a-GCST90018874	Keloid	Keloid || ||	TRUE	igd	11	15118975	0.00886005	1e-200	496946	ebi-a-GCST90000618	Serum 25-Hydroxyvitamin D levels || id:ebi-a-GCST90000618	TRUE	reported	igd	2	1	TRUE
rs11791258	A	G	A	G	0.0140808	0.0196	0.191072	0.150438	FALSE	FALSE	FALSE	ebi-a-GCST90018874	9	107632644	0.0568	481912	0.7305	Keloid || id:ebi-a-GCST90018874	Keloid	Keloid || ||	TRUE	igd	9	107632644	0.00258052	4.85434e-08	496946	ebi-a-GCST90000618	Serum 25-Hydroxyvitamin D levels || id:ebi-a-GCST90000618	TRUE	reported	igd	2	1	TRUE
rs11867297	T	C	T	C	0.0135432	0.0132	0.38533	0.289834	FALSE	FALSE	FALSE	ebi-a-GCST90018874	17	66433493	0.0483	481912	0.785199	Keloid || id:ebi-a-GCST90018874	Keloid	Keloid || ||	TRUE	igd	17	66433493	0.00209454	1.00649e-10	496946	ebi-a-GCST90000618	Serum 25-Hydroxyvitamin D levels || id:ebi-a-GCST90000618	TRUE	reported	igd	2	1	TRUE
rs12056768	G	T	G	T	-0.0231961	-0.0778	0.584044	0.558433	FALSE	FALSE	FALSE	ebi-a-GCST90018874	8	116988527	0.0347	481912	0.02503	Keloid || id:ebi-a-GCST90018874	Keloid	Keloid || ||	TRUE	igd	8	116988527	0.00206406	2.65094e-29	496946	ebi-a-GCST90000618	Serum 25-Hydroxyvitamin D levels || id:ebi-a-GCST90000618	TRUE	reported	igd	2	1	TRUE
rs12153819	T	C	T	C	-0.0178178	-0.1039	0.123154	0.129767	FALSE	FALSE	FALSE	ebi-a-GCST90018874	6	83773049	0.0592	481912	0.0793597	Keloid || id:ebi-a-GCST90018874	Keloid	Keloid || ||	TRUE	igd	6	83773049	0.0030906	8.15831e-09	496946	ebi-a-GCST90000618	Serum 25-Hydroxyvitamin D levels || id:ebi-a-GCST90000618	TRUE	reported	igd	2	1	TRUE
rs12283049	G	A	G	A	-0.0564566	-0.0703	0.234433	0.209313	FALSE	FALSE	FALSE	ebi-a-GCST90018874	11	14690192	0.0446	481912	0.1151	Keloid || id:ebi-a-GCST90018874	Keloid	Keloid || ||	TRUE	igd	11	14690192	0.00240614	9.61612e-122	496946	ebi-a-GCST90000618	Serum 25-Hydroxyvitamin D levels || id:ebi-a-GCST90000618	TRUE	reported	igd	2	1	TRUE
rs12324720	A	G	A	G	-0.0149159	-0.0305	0.174629	0.135929	FALSE	FALSE	FALSE	ebi-a-GCST90018874	15	64092140	0.0675	481912	0.651499	Keloid || id:ebi-a-GCST90018874	Keloid	Keloid || ||	TRUE	igd	15	64092140	0.00267451	2.44625e-08	496946	ebi-a-GCST90000618	Serum 25-Hydroxyvitamin D levels || id:ebi-a-GCST90000618	TRUE	reported	igd	2	1	TRUE
rs12462826	A	G	A	G	-0.0132119	0.0196	0.369566	0.272167	FALSE	FALSE	FALSE	ebi-a-GCST90018874	19	11955767	0.0522	481912	0.708	Keloid || id:ebi-a-GCST90018874	Keloid	Keloid || ||	TRUE	igd	19	11955767	0.0021149	4.18312e-10	496946	ebi-a-GCST90000618	Serum 25-Hydroxyvitamin D levels || id:ebi-a-GCST90000618	TRUE	reported	igd	2	1	TRUE
rs12501515	A	G	A	G	-0.078957	-0.0474	0.58966	0.655635	FALSE	FALSE	FALSE	ebi-a-GCST90018874	4	72592838	0.0398	481912	0.2336	Keloid || id:ebi-a-GCST90018874	Keloid	Keloid || ||	TRUE	igd	4	72592838	0.00206932	1e-200	496946	ebi-a-GCST90000618	Serum 25-Hydroxyvitamin D levels || id:ebi-a-GCST90000618	TRUE	reported	igd	2	1	TRUE
rs1260326	C	T	C	T	0.0197194	-0.0067	0.603925	0.5705	FALSE	FALSE	FALSE	ebi-a-GCST90018874	2	27730940	0.0353	481912	0.8499	Keloid || id:ebi-a-GCST90018874	Keloid	Keloid || ||	TRUE	igd	2	27730940	0.00207421	1.96336e-21	496946	ebi-a-GCST90000618	Serum 25-Hydroxyvitamin D levels || id:ebi-a-GCST90000618	TRUE	reported	igd	2	1	TRUE
rs12775091	T	C	T	C	0.0155618	-0.0358	0.213441	0.270725	FALSE	FALSE	FALSE	ebi-a-GCST90018874	10	91524012	0.0374	481912	0.3381	Keloid || id:ebi-a-GCST90018874	Keloid	Keloid || ||	TRUE	igd	10	91524012	0.00247693	3.32767e-10	496946	ebi-a-GCST90000618	Serum 25-Hydroxyvitamin D levels || id:ebi-a-GCST90000618	TRUE	reported	igd	2	1	TRUE
rs13076508	C	T	C	T	0.0250544	0.2057	0.0535034	0.0415713	FALSE	FALSE	FALSE	ebi-a-GCST90018874	3	52407805	0.1048	481912	0.0495599	Keloid || id:ebi-a-GCST90018874	Keloid	Keloid || ||	TRUE	igd	3	52407805	0.00451036	2.77856e-08	496946	ebi-a-GCST90000618	Serum 25-Hydroxyvitamin D levels || id:ebi-a-GCST90000618	TRUE	reported	igd	2	1	TRUE
rs13108245	G	A	G	A	-0.0122246	-0.0383	0.386601	0.335473	FALSE	FALSE	FALSE	ebi-a-GCST90018874	4	57790205	0.0392	481912	0.3287	Keloid || id:ebi-a-GCST90018874	Keloid	Keloid || ||	TRUE	igd	4	57790205	0.00208616	4.63234e-09	496946	ebi-a-GCST90000618	Serum 25-Hydroxyvitamin D levels || id:ebi-a-GCST90000618	TRUE	reported	igd	2	1	TRUE
rs1321247	T	A	T	A	-0.0221847	-0.0267	0.101578	0.0862296	FALSE	TRUE	FALSE	ebi-a-GCST90018874	6	25662873	0.0729	481912	0.7145	Keloid || id:ebi-a-GCST90018874	Keloid	Keloid || ||	TRUE	igd	6	25662873	0.00336578	4.36214e-11	496946	ebi-a-GCST90000618	Serum 25-Hydroxyvitamin D levels || id:ebi-a-GCST90000618	TRUE	reported	igd	2	1	TRUE
rs13294734	T	C	T	C	0.012568	-0.0222	0.466128	0.426348	FALSE	FALSE	FALSE	ebi-a-GCST90018874	9	80710910	0.037	481912	0.5494	Keloid || id:ebi-a-GCST90018874	Keloid	Keloid || ||	TRUE	igd	9	80710910	0.00205837	1.02277e-09	496946	ebi-a-GCST90000618	Serum 25-Hydroxyvitamin D levels || id:ebi-a-GCST90000618	TRUE	reported	igd	2	1	TRUE
rs1343776	A	G	A	G	0.0180762	-0.0233	0.22133	0.249324	FALSE	FALSE	FALSE	ebi-a-GCST90018874	1	41757718	0.0387	481912	0.5482	Keloid || id:ebi-a-GCST90018874	Keloid	Keloid || ||	TRUE	igd	1	41757718	0.00245028	1.61659e-13	496946	ebi-a-GCST90000618	Serum 25-Hydroxyvitamin D levels || id:ebi-a-GCST90000618	TRUE	reported	igd	2	1	TRUE
rs138335	G	C	G	C	-0.0137663	0.0609	0.658587	0.596079	FALSE	TRUE	FALSE	ebi-a-GCST90018874	22	41227086	0.0354	481912	0.0857808	Keloid || id:ebi-a-GCST90018874	Keloid	Keloid || ||	TRUE	igd	22	41227086	0.00215115	1.55887e-10	496946	ebi-a-GCST90000618	Serum 25-Hydroxyvitamin D levels || id:ebi-a-GCST90000618	TRUE	reported	igd	2	1	TRUE
rs1384687	A	G	A	G	-0.0168656	0.0201	0.132271	0.204181	FALSE	FALSE	FALSE	ebi-a-GCST90018874	8	61525963	0.0392	481912	0.6074	Keloid || id:ebi-a-GCST90018874	Keloid	Keloid || ||	TRUE	igd	8	61525963	0.00299675	1.82331e-08	496946	ebi-a-GCST90000618	Serum 25-Hydroxyvitamin D levels || id:ebi-a-GCST90000618	TRUE	reported	igd	2	1	TRUE
rs142004400	C	A	C	A	-0.0310034	0.2619	0.0342066	0.0234423	FALSE	FALSE	FALSE	ebi-a-GCST90018874	14	50829560	0.1699	481912	0.1234	Keloid || id:ebi-a-GCST90018874	Keloid	Keloid || ||	TRUE	igd	14	50829560	0.00559561	3.01328e-08	496946	ebi-a-GCST90000618	Serum 25-Hydroxyvitamin D levels || id:ebi-a-GCST90000618	TRUE	reported	igd	2	1	TRUE
rs142158911	A	G	A	G	0.026284	0.0329	0.111826	0.112329	FALSE	FALSE	FALSE	ebi-a-GCST90018874	19	11190534	0.0886	481912	0.710101	Keloid || id:ebi-a-GCST90018874	Keloid	Keloid || ||	TRUE	igd	19	11190534	0.00323446	4.42792e-16	496946	ebi-a-GCST90000618	Serum 25-Hydroxyvitamin D levels || id:ebi-a-GCST90000618	TRUE	reported	igd	2	1	TRUE
rs144965707	A	G	A	G	-0.0348143	0.045	0.0618296	0.0789853	FALSE	FALSE	FALSE	ebi-a-GCST90018874	11	14059511	0.0658	481912	0.4945	Keloid || id:ebi-a-GCST90018874	Keloid	Keloid || ||	TRUE	igd	11	14059511	0.00421754	1.52335e-16	496946	ebi-a-GCST90000618	Serum 25-Hydroxyvitamin D levels || id:ebi-a-GCST90000618	TRUE	reported	igd	2	1	TRUE
rs1532085	G	A	G	A	0.0252805	-0.0078	0.616672	0.55096	FALSE	FALSE	FALSE	ebi-a-GCST90018874	15	58683366	0.0351	481912	0.823	Keloid || id:ebi-a-GCST90018874	Keloid	Keloid || ||	TRUE	igd	15	58683366	0.00208639	8.59805e-34	496946	ebi-a-GCST90000618	Serum 25-Hydroxyvitamin D levels || id:ebi-a-GCST90000618	TRUE	reported	igd	2	1	TRUE
rs1627043	C	G	C	G	-0.0486441	0.0249	0.0332414	0.0410363	FALSE	TRUE	FALSE	ebi-a-GCST90018874	11	71110175	0.0823	481912	0.7625	Keloid || id:ebi-a-GCST90018874	Keloid	Keloid || ||	TRUE	igd	11	71110175	0.00566106	8.4918e-18	496946	ebi-a-GCST90000618	Serum 25-Hydroxyvitamin D levels || id:ebi-a-GCST90000618	TRUE	reported	igd	2	1	TRUE
rs1684600	T	C	T	C	-0.0125301	-0.0456	0.298695	0.286394	FALSE	FALSE	FALSE	ebi-a-GCST90018874	16	4594671	0.0397	481912	0.2506	Keloid || id:ebi-a-GCST90018874	Keloid	Keloid || ||	TRUE	igd	16	4594671	0.00221719	1.59188e-08	496946	ebi-a-GCST90000618	Serum 25-Hydroxyvitamin D levels || id:ebi-a-GCST90000618	TRUE	reported	igd	2	1	TRUE
rs17207784	C	T	C	T	-0.0134939	0.0198	0.324195	0.276557	FALSE	FALSE	FALSE	ebi-a-GCST90018874	6	22768668	0.0426	481912	0.6413	Keloid || id:ebi-a-GCST90018874	Keloid	Keloid || ||	TRUE	igd	6	22768668	0.0021713	5.14375e-10	496946	ebi-a-GCST90000618	Serum 25-Hydroxyvitamin D levels || id:ebi-a-GCST90000618	TRUE	reported	igd	2	1	TRUE
rs17473257	A	G	A	G	-0.0611372	0.0291	0.0172466	0.0171134	FALSE	FALSE	FALSE	ebi-a-GCST90018874	11	14283186	0.2143	481912	0.892	Keloid || id:ebi-a-GCST90018874	Keloid	Keloid || ||	TRUE	igd	11	14283186	0.00780044	4.59092e-15	496946	ebi-a-GCST90000618	Serum 25-Hydroxyvitamin D levels || id:ebi-a-GCST90000618	TRUE	reported	igd	2	1	TRUE
rs1800588	T	C	T	C	-0.0305021	-0.042	0.214964	0.300835	FALSE	FALSE	FALSE	ebi-a-GCST90018874	15	58723675	0.0367	481912	0.2522	Keloid || id:ebi-a-GCST90018874	Keloid	Keloid || ||	TRUE	igd	15	58723675	0.00246932	4.72607e-35	496946	ebi-a-GCST90000618	Serum 25-Hydroxyvitamin D levels || id:ebi-a-GCST90000618	TRUE	reported	igd	2	1	TRUE
rs1841850	C	A	C	A	0.0304395	-0.1487	0.117085	0.0962225	FALSE	FALSE	FALSE	ebi-a-GCST90018874	20	52718179	0.0797	481912	0.0622601	Keloid || id:ebi-a-GCST90018874	Keloid	Keloid || ||	TRUE	igd	20	52718179	0.00316491	6.72667e-22	496946	ebi-a-GCST90000618	Serum 25-Hydroxyvitamin D levels || id:ebi-a-GCST90000618	TRUE	reported	igd	2	1	TRUE
rs1858889	C	A	C	A	0.0134514	-0.0196	0.502532	0.461423	FALSE	FALSE	FALSE	ebi-a-GCST90018874	7	107117447	0.0353	481912	0.5774	Keloid || id:ebi-a-GCST90018874	Keloid	Keloid || ||	TRUE	igd	7	107117447	0.00203065	3.4914e-11	496946	ebi-a-GCST90000618	Serum 25-Hydroxyvitamin D levels || id:ebi-a-GCST90000618	TRUE	reported	igd	2	1	TRUE
rs1871395	G	A	G	A	-0.0203733	0.054	0.152679	0.232438	FALSE	FALSE	FALSE	ebi-a-GCST90018874	12	21352315	0.0378	481912	0.1537	Keloid || id:ebi-a-GCST90018874	Keloid	Keloid || ||	TRUE	igd	12	21352315	0.00282689	5.72137e-13	496946	ebi-a-GCST90000618	Serum 25-Hydroxyvitamin D levels || id:ebi-a-GCST90000618	TRUE	reported	igd	2	1	TRUE
rs1949633	C	T	C	T	0.0114162	0.0761	0.605759	0.628078	FALSE	FALSE	FALSE	ebi-a-GCST90018874	3	153758806	0.0362	481912	0.0355001	Keloid || id:ebi-a-GCST90018874	Keloid	Keloid || ||	TRUE	igd	3	153758806	0.00208637	4.45492e-08	496946	ebi-a-GCST90000618	Serum 25-Hydroxyvitamin D levels || id:ebi-a-GCST90000618	TRUE	reported	igd	2	1	TRUE
rs2037511	A	G	A	G	0.0176624	-0.0763	0.165924	0.162617	FALSE	FALSE	FALSE	ebi-a-GCST90018874	18	61366207	0.0474	481912	0.1073	Keloid || id:ebi-a-GCST90018874	Keloid	Keloid || ||	TRUE	igd	18	61366207	0.00272732	9.41239e-11	496946	ebi-a-GCST90000618	Serum 25-Hydroxyvitamin D levels || id:ebi-a-GCST90000618	TRUE	reported	igd	2	1	TRUE
rs2074735	C	G	C	G	0.0292667	0.0672	0.0648365	0.151506	FALSE	TRUE	FALSE	ebi-a-GCST90018874	22	31535872	0.0415	481912	0.1052	Keloid || id:ebi-a-GCST90018874	Keloid	Keloid || ||	TRUE	igd	22	31535872	0.00412	1.21563e-12	496946	ebi-a-GCST90000618	Serum 25-Hydroxyvitamin D levels || id:ebi-a-GCST90000618	TRUE	reported	igd	2	1	TRUE
rs2171427	A	G	A	G	-0.0165489	-0.0386	0.156491	0.315932	FALSE	FALSE	FALSE	ebi-a-GCST90018874	12	24822154	0.0437	481912	0.377	Keloid || id:ebi-a-GCST90018874	Keloid	Keloid || ||	TRUE	igd	12	24822154	0.00281738	4.25706e-09	496946	ebi-a-GCST90000618	Serum 25-Hydroxyvitamin D levels || id:ebi-a-GCST90000618	TRUE	reported	igd	2	1	TRUE
rs2229742	C	G	C	G	-0.0249837	0.1436	0.104659	0.105288	FALSE	TRUE	FALSE	ebi-a-GCST90018874	21	16339172	0.0886	481912	0.1052	Keloid || id:ebi-a-GCST90018874	Keloid	Keloid || ||	TRUE	igd	21	16339172	0.00331409	4.75007e-14	496946	ebi-a-GCST90000618	Serum 25-Hydroxyvitamin D levels || id:ebi-a-GCST90000618	TRUE	reported	igd	2	1	TRUE
rs2245133	C	T	C	T	-0.0212917	-0.04	0.164339	0.220377	FALSE	FALSE	FALSE	ebi-a-GCST90018874	6	131931092	0.0391	481912	0.306	Keloid || id:ebi-a-GCST90018874	Keloid	Keloid || ||	TRUE	igd	6	131931092	0.00273999	7.80369e-15	496946	ebi-a-GCST90000618	Serum 25-Hydroxyvitamin D levels || id:ebi-a-GCST90000618	TRUE	reported	igd	2	1	TRUE
rs2297991	C	T	C	T	0.0127547	0.0311	0.718478	0.723562	FALSE	FALSE	FALSE	ebi-a-GCST90018874	10	113913222	0.0395	481912	0.4308	Keloid || id:ebi-a-GCST90018874	Keloid	Keloid || ||	TRUE	igd	10	113913222	0.00225578	1.5656e-08	496946	ebi-a-GCST90000618	Serum 25-Hydroxyvitamin D levels || id:ebi-a-GCST90000618	TRUE	reported	igd	2	1	TRUE
rs2398113	G	A	G	A	-0.0117606	0.006	0.423526	0.400107	FALSE	FALSE	FALSE	ebi-a-GCST90018874	10	10076429	0.0429	481912	0.8891	Keloid || id:ebi-a-GCST90018874	Keloid	Keloid || ||	TRUE	igd	10	10076429	0.00205797	1.09921e-08	496946	ebi-a-GCST90000618	Serum 25-Hydroxyvitamin D levels || id:ebi-a-GCST90000618	TRUE	reported	igd	2	1	TRUE
rs2494429	G	A	G	A	-0.0148459	0.0152	0.822999	0.828328	FALSE	FALSE	FALSE	ebi-a-GCST90018874	1	2339395	0.0472	481912	0.7474	Keloid || id:ebi-a-GCST90018874	Keloid	Keloid || ||	TRUE	igd	1	2339395	0.00267333	2.80292e-08	496946	ebi-a-GCST90000618	Serum 25-Hydroxyvitamin D levels || id:ebi-a-GCST90000618	TRUE	reported	igd	2	1	TRUE
rs2511279	G	C	G	C	0.0981721	0.0171	0.960373	0.903147	FALSE	TRUE	FALSE	ebi-a-GCST90018874	11	71130419	0.0481	481912	0.722099	Keloid || id:ebi-a-GCST90018874	Keloid	Keloid || ||	TRUE	igd	11	71130419	0.00520826	2.97715e-79	496946	ebi-a-GCST90000618	Serum 25-Hydroxyvitamin D levels || id:ebi-a-GCST90000618	TRUE	reported	igd	2	1	TRUE
rs2595644	T	G	T	G	-0.0122625	-0.0462	0.384889	0.419451	FALSE	FALSE	FALSE	ebi-a-GCST90018874	7	43980540	0.0353	481912	0.1904	Keloid || id:ebi-a-GCST90018874	Keloid	Keloid || ||	TRUE	igd	7	43980540	0.00209685	4.9737e-09	496946	ebi-a-GCST90000618	Serum 25-Hydroxyvitamin D levels || id:ebi-a-GCST90000618	TRUE	reported	igd	2	1	TRUE
rs2710651	A	G	A	G	-0.0115892	-0.0276	0.526101	0.520233	FALSE	FALSE	FALSE	ebi-a-GCST90018874	2	63166379	0.0348	481912	0.4285	Keloid || id:ebi-a-GCST90018874	Keloid	Keloid || ||	TRUE	igd	2	63166379	0.00203474	1.2288e-08	496946	ebi-a-GCST90000618	Serum 25-Hydroxyvitamin D levels || id:ebi-a-GCST90000618	TRUE	reported	igd	2	1	TRUE
rs2756119	A	G	A	G	0.0121434	0.0295	0.38143	0.431778	FALSE	FALSE	FALSE	ebi-a-GCST90018874	14	104001517	0.0359	481912	0.4115	Keloid || id:ebi-a-GCST90018874	Keloid	Keloid || ||	TRUE	igd	14	104001517	0.0021104	8.71224e-09	496946	ebi-a-GCST90000618	Serum 25-Hydroxyvitamin D levels || id:ebi-a-GCST90000618	TRUE	reported	igd	2	1	TRUE
rs2807834	G	T	G	T	-0.0150625	0.024	0.68514	0.738203	FALSE	FALSE	FALSE	ebi-a-GCST90018874	1	220970593	0.0441	481912	0.5855	Keloid || id:ebi-a-GCST90018874	Keloid	Keloid || ||	TRUE	igd	1	220970593	0.00218678	5.65979e-12	496946	ebi-a-GCST90000618	Serum 25-Hydroxyvitamin D levels || id:ebi-a-GCST90000618	TRUE	reported	igd	2	1	TRUE
rs28435470	A	G	A	G	-0.0118696	-0.0524	0.663204	0.506727	FALSE	FALSE	FALSE	ebi-a-GCST90018874	12	133067473	0.0432	481912	0.2245	Keloid || id:ebi-a-GCST90018874	Keloid	Keloid || ||	TRUE	igd	12	133067473	0.00214831	3.29367e-08	496946	ebi-a-GCST90000618	Serum 25-Hydroxyvitamin D levels || id:ebi-a-GCST90000618	TRUE	reported	igd	2	1	TRUE
rs2847500	A	G	A	G	-0.022548	0.0438	0.123204	0.111241	FALSE	FALSE	FALSE	ebi-a-GCST90018874	11	120114421	0.0611	481912	0.4741	Keloid || id:ebi-a-GCST90018874	Keloid	Keloid || ||	TRUE	igd	11	120114421	0.00308665	2.77268e-13	496946	ebi-a-GCST90000618	Serum 25-Hydroxyvitamin D levels || id:ebi-a-GCST90000618	TRUE	reported	igd	2	1	TRUE
rs290400	A	G	A	G	-0.0130967	0.0388	0.665472	0.694744	FALSE	FALSE	FALSE	ebi-a-GCST90018874	20	52698179	0.0405	481912	0.338	Keloid || id:ebi-a-GCST90018874	Keloid	Keloid || ||	TRUE	igd	20	52698179	0.00216338	1.41465e-09	496946	ebi-a-GCST90000618	Serum 25-Hydroxyvitamin D levels || id:ebi-a-GCST90000618	TRUE	reported	igd	2	1	TRUE
rs3114045	C	T	C	T	-0.0221737	0.0052	0.866137	0.886702	FALSE	FALSE	FALSE	ebi-a-GCST90018874	4	100252560	0.0601	481912	0.9312	Keloid || id:ebi-a-GCST90018874	Keloid	Keloid || ||	TRUE	igd	4	100252560	0.00298008	1.00207e-13	496946	ebi-a-GCST90000618	Serum 25-Hydroxyvitamin D levels || id:ebi-a-GCST90000618	TRUE	reported	igd	2	1	TRUE
rs325393	T	G	T	G	-0.0136497	-0.0016	0.278218	0.289625	FALSE	FALSE	FALSE	ebi-a-GCST90018874	15	100229260	0.0381	481912	0.966	Keloid || id:ebi-a-GCST90018874	Keloid	Keloid || ||	TRUE	igd	15	100229260	0.00227676	2.03226e-09	496946	ebi-a-GCST90000618	Serum 25-Hydroxyvitamin D levels || id:ebi-a-GCST90000618	TRUE	reported	igd	2	1	TRUE
rs34186890	G	A	G	A	-0.0156853	-0.0381	0.259637	0.26399	FALSE	FALSE	FALSE	ebi-a-GCST90018874	3	141720712	0.0391	481912	0.3304	Keloid || id:ebi-a-GCST90018874	Keloid	Keloid || ||	TRUE	igd	3	141720712	0.00231839	1.3277e-11	496946	ebi-a-GCST90000618	Serum 25-Hydroxyvitamin D levels || id:ebi-a-GCST90000618	TRUE	reported	igd	2	1	TRUE
rs34726834	T	C	T	C	0.014013	-0.059	0.252209	0.294574	FALSE	FALSE	FALSE	ebi-a-GCST90018874	8	25889606	0.0366	481912	0.1067	Keloid || id:ebi-a-GCST90018874	Keloid	Keloid || ||	TRUE	igd	8	25889606	0.00234858	2.42237e-09	496946	ebi-a-GCST90000618	Serum 25-Hydroxyvitamin D levels || id:ebi-a-GCST90000618	TRUE	reported	igd	2	1	TRUE
rs35270497	T	C	T	C	0.0156723	0.0544	0.176236	0.171855	FALSE	FALSE	FALSE	ebi-a-GCST90018874	2	38259872	0.0483	481912	0.2603	Keloid || id:ebi-a-GCST90018874	Keloid	Keloid || ||	TRUE	igd	2	38259872	0.0026815	5.07715e-09	496946	ebi-a-GCST90000618	Serum 25-Hydroxyvitamin D levels || id:ebi-a-GCST90000618	TRUE	reported	igd	2	1	TRUE
rs35823191	C	T	C	T	-0.0232636	-0.0376	0.342049	0.296659	FALSE	FALSE	FALSE	ebi-a-GCST90018874	1	17560123	0.0419	481912	0.3693	Keloid || id:ebi-a-GCST90018874	Keloid	Keloid || ||	TRUE	igd	1	17560123	0.00214072	1.65272e-27	496946	ebi-a-GCST90000618	Serum 25-Hydroxyvitamin D levels || id:ebi-a-GCST90000618	TRUE	reported	igd	2	1	TRUE
rs3732220	A	G	A	G	-0.0478406	0.0827	0.0852646	0.0947576	FALSE	FALSE	FALSE	ebi-a-GCST90018874	2	234627048	0.0552	481912	0.1341	Keloid || id:ebi-a-GCST90018874	Keloid	Keloid || ||	TRUE	igd	2	234627048	0.00363266	1.31341e-39	496946	ebi-a-GCST90000618	Serum 25-Hydroxyvitamin D levels || id:ebi-a-GCST90000618	TRUE	reported	igd	2	1	TRUE
rs3829251	A	G	A	G	-0.114453	0.01	0.133277	0.223088	FALSE	FALSE	FALSE	ebi-a-GCST90018874	11	71194559	0.0378	481912	0.790901	Keloid || id:ebi-a-GCST90018874	Keloid	Keloid || ||	TRUE	igd	11	71194559	0.00298056	1e-200	496946	ebi-a-GCST90000618	Serum 25-Hydroxyvitamin D levels || id:ebi-a-GCST90000618	TRUE	reported	igd	2	1	TRUE
rs4147536	C	A	C	A	-0.0148038	-0.0099	0.788613	0.815926	FALSE	FALSE	FALSE	ebi-a-GCST90018874	4	100239112	0.0509	481912	0.8458	Keloid || id:ebi-a-GCST90018874	Keloid	Keloid || ||	TRUE	igd	4	100239112	0.00249007	2.76179e-09	496946	ebi-a-GCST90000618	Serum 25-Hydroxyvitamin D levels || id:ebi-a-GCST90000618	TRUE	reported	igd	2	1	TRUE
rs4348160	G	T	G	T	-0.0258401	-0.0214	0.326968	0.363644	FALSE	FALSE	FALSE	ebi-a-GCST90018874	4	70017531	0.0357	481912	0.5489	Keloid || id:ebi-a-GCST90018874	Keloid	Keloid || ||	TRUE	igd	4	70017531	0.00216263	6.61607e-33	496946	ebi-a-GCST90000618	Serum 25-Hydroxyvitamin D levels || id:ebi-a-GCST90000618	TRUE	reported	igd	2	1	TRUE
rs4364259	A	G	A	G	0.0172408	-0.0593	0.198665	0.208768	FALSE	FALSE	FALSE	ebi-a-GCST90018874	4	15892159	0.0442	481912	0.1793	Keloid || id:ebi-a-GCST90018874	Keloid	Keloid || ||	TRUE	igd	4	15892159	0.00256676	1.85524e-11	496946	ebi-a-GCST90000618	Serum 25-Hydroxyvitamin D levels || id:ebi-a-GCST90000618	TRUE	reported	igd	2	1	TRUE
rs4420638	G	A	G	A	-0.0192973	-0.0596	0.176831	0.185997	FALSE	FALSE	FALSE	ebi-a-GCST90018874	19	45422946	0.0491	481912	0.2245	Keloid || id:ebi-a-GCST90018874	Keloid	Keloid || ||	TRUE	igd	19	45422946	0.00265905	3.95094e-13	496946	ebi-a-GCST90000618	Serum 25-Hydroxyvitamin D levels || id:ebi-a-GCST90000618	TRUE	reported	igd	2	1	TRUE
rs4580037	C	A	C	A	-0.0135627	-0.009	0.285578	0.341033	FALSE	FALSE	FALSE	ebi-a-GCST90018874	13	55702646	0.0361	481912	0.8037	Keloid || id:ebi-a-GCST90018874	Keloid	Keloid || ||	TRUE	igd	13	55702646	0.00225079	1.68306e-09	496946	ebi-a-GCST90000618	Serum 25-Hydroxyvitamin D levels || id:ebi-a-GCST90000618	TRUE	reported	igd	2	1	TRUE
rs512083	C	T	C	T	0.0122172	0.0226	0.462488	0.532238	FALSE	FALSE	FALSE	ebi-a-GCST90018874	1	46027355	0.0369	481912	0.5394	Keloid || id:ebi-a-GCST90018874	Keloid	Keloid || ||	TRUE	igd	1	46027355	0.00204286	2.22526e-09	496946	ebi-a-GCST90000618	Serum 25-Hydroxyvitamin D levels || id:ebi-a-GCST90000618	TRUE	reported	igd	2	1	TRUE
rs57601828	T	A	T	A	0.011542	-0.0697	0.394508	0.283013	FALSE	TRUE	FALSE	ebi-a-GCST90018874	12	93192127	0.0694	481912	0.3152	Keloid || id:ebi-a-GCST90018874	Keloid	Keloid || ||	TRUE	igd	12	93192127	0.00208192	2.95801e-08	496946	ebi-a-GCST90000618	Serum 25-Hydroxyvitamin D levels || id:ebi-a-GCST90000618	TRUE	reported	igd	2	1	TRUE
rs5770794	T	C	T	C	-0.0133141	0.0075	0.3143	0.397301	FALSE	FALSE	FALSE	ebi-a-GCST90018874	22	50880781	0.0358	481912	0.835	Keloid || id:ebi-a-GCST90018874	Keloid	Keloid || ||	TRUE	igd	22	50880781	0.00221143	1.738e-09	496946	ebi-a-GCST90000618	Serum 25-Hydroxyvitamin D levels || id:ebi-a-GCST90000618	TRUE	reported	igd	2	1	TRUE
rs6129648	G	A	G	A	0.0140631	0.0155	0.379837	0.419578	FALSE	FALSE	FALSE	ebi-a-GCST90018874	20	39231118	0.0354	481912	0.6604	Keloid || id:ebi-a-GCST90018874	Keloid	Keloid || ||	TRUE	igd	20	39231118	0.00210628	2.44287e-11	496946	ebi-a-GCST90000618	Serum 25-Hydroxyvitamin D levels || id:ebi-a-GCST90000618	TRUE	reported	igd	2	1	TRUE
rs61698755	C	T	C	T	-0.011465	0.0107	0.560041	0.498917	FALSE	FALSE	FALSE	ebi-a-GCST90018874	17	79257880	0.0382	481912	0.7791	Keloid || id:ebi-a-GCST90018874	Keloid	Keloid || ||	TRUE	igd	17	79257880	0.0020505	2.25372e-08	496946	ebi-a-GCST90000618	Serum 25-Hydroxyvitamin D levels || id:ebi-a-GCST90000618	TRUE	reported	igd	2	1	TRUE
rs61747728	T	C	T	C	0.0303061	-0.1205	0.0385611	0.0450429	FALSE	FALSE	FALSE	ebi-a-GCST90018874	1	179526214	0.12	481912	0.3151	Keloid || id:ebi-a-GCST90018874	Keloid	Keloid || ||	TRUE	igd	1	179526214	0.00526894	8.82755e-09	496946	ebi-a-GCST90000618	Serum 25-Hydroxyvitamin D levels || id:ebi-a-GCST90000618	TRUE	reported	igd	2	1	TRUE
rs61813875	G	C	G	C	0.0821291	0.0757	0.0248209	0.0249354	FALSE	TRUE	FALSE	ebi-a-GCST90018874	1	152536650	0.2311	481912	0.7431	Keloid || id:ebi-a-GCST90018874	Keloid	Keloid || ||	TRUE	igd	1	152536650	0.00658876	1.15824e-35	496946	ebi-a-GCST90000618	Serum 25-Hydroxyvitamin D levels || id:ebi-a-GCST90000618	TRUE	reported	igd	2	1	TRUE
rs61887421	C	T	C	T	-0.036726	0.0188	0.0300871	0.0332993	FALSE	FALSE	FALSE	ebi-a-GCST90018874	11	70949673	0.1585	481912	0.9056	Keloid || id:ebi-a-GCST90018874	Keloid	Keloid || ||	TRUE	igd	11	70949673	0.00597754	8.04674e-10	496946	ebi-a-GCST90000618	Serum 25-Hydroxyvitamin D levels || id:ebi-a-GCST90000618	TRUE	reported	igd	2	1	TRUE
rs62007299	A	G	A	G	-0.0124205	0.1054	0.712958	0.620508	FALSE	FALSE	FALSE	ebi-a-GCST90018874	15	77711719	0.0361	481912	0.00351099	Keloid || id:ebi-a-GCST90018874	Keloid	Keloid || ||	TRUE	igd	15	77711719	0.00224413	3.11853e-08	496946	ebi-a-GCST90000618	Serum 25-Hydroxyvitamin D levels || id:ebi-a-GCST90000618	TRUE	reported	igd	2	1	TRUE
rs62129966	A	C	A	C	0.0611636	-0.1804	0.160854	0.160955	FALSE	FALSE	FALSE	ebi-a-GCST90018874	19	48374950	0.0755	481912	0.0169301	Keloid || id:ebi-a-GCST90018874	Keloid	Keloid || ||	TRUE	igd	19	48374950	0.00276373	1.59588e-108	496946	ebi-a-GCST90000618	Serum 25-Hydroxyvitamin D levels || id:ebi-a-GCST90000618	TRUE	reported	igd	2	1	TRUE
rs635634	T	C	T	C	-0.0150476	0.0085	0.186573	0.212199	FALSE	FALSE	FALSE	ebi-a-GCST90018874	9	136155000	0.0405	481912	0.8336	Keloid || id:ebi-a-GCST90018874	Keloid	Keloid || ||	TRUE	igd	9	136155000	0.0026042	7.55092e-09	496946	ebi-a-GCST90000618	Serum 25-Hydroxyvitamin D levels || id:ebi-a-GCST90000618	TRUE	reported	igd	2	1	TRUE
rs6438900	G	C	G	C	0.0150486	0.0117	0.256034	0.246517	FALSE	TRUE	FALSE	ebi-a-GCST90018874	3	125148287	0.042	481912	0.7805	Keloid || id:ebi-a-GCST90018874	Keloid	Keloid || ||	TRUE	igd	3	125148287	0.00234031	1.27447e-10	496946	ebi-a-GCST90000618	Serum 25-Hydroxyvitamin D levels || id:ebi-a-GCST90000618	TRUE	reported	igd	2	1	TRUE
rs6672758	T	C	T	C	0.0162478	0.007	0.80023	0.655702	FALSE	FALSE	FALSE	ebi-a-GCST90018874	1	230303512	0.0389	481912	0.8578	Keloid || id:ebi-a-GCST90018874	Keloid	Keloid || ||	TRUE	igd	1	230303512	0.0025554	2.04094e-10	496946	ebi-a-GCST90000618	Serum 25-Hydroxyvitamin D levels || id:ebi-a-GCST90000618	TRUE	reported	igd	2	1	TRUE
rs6834488	T	C	T	C	-0.01445	-0.0007	0.422833	0.386736	FALSE	FALSE	FALSE	ebi-a-GCST90018874	4	88178919	0.0362	481912	0.9841	Keloid || id:ebi-a-GCST90018874	Keloid	Keloid || ||	TRUE	igd	4	88178919	0.00205911	2.25684e-12	496946	ebi-a-GCST90000618	Serum 25-Hydroxyvitamin D levels || id:ebi-a-GCST90000618	TRUE	reported	igd	2	1	TRUE
rs71599974	G	A	G	A	0.0257378	0.1037	0.148048	0.136843	FALSE	FALSE	FALSE	ebi-a-GCST90018874	4	71765339	0.0543	481912	0.0560402	Keloid || id:ebi-a-GCST90018874	Keloid	Keloid || ||	TRUE	igd	4	71765339	0.00286182	2.39497e-19	496946	ebi-a-GCST90000618	Serum 25-Hydroxyvitamin D levels || id:ebi-a-GCST90000618	TRUE	reported	igd	2	1	TRUE
rs727857	A	G	A	G	-0.0120548	-0.0051	0.61181	0.546602	FALSE	FALSE	FALSE	ebi-a-GCST90018874	2	58981967	0.035	481912	0.8831	Keloid || id:ebi-a-GCST90018874	Keloid	Keloid || ||	TRUE	igd	2	58981967	0.00209882	9.26659e-09	496946	ebi-a-GCST90000618	Serum 25-Hydroxyvitamin D levels || id:ebi-a-GCST90000618	TRUE	reported	igd	2	1	TRUE
rs733454	T	C	T	C	0.0188545	-0.008	0.0991663	0.139604	FALSE	FALSE	FALSE	ebi-a-GCST90018874	11	76477721	0.0454	481912	0.8602	Keloid || id:ebi-a-GCST90018874	Keloid	Keloid || ||	TRUE	igd	11	76477721	0.00340001	2.93265e-08	496946	ebi-a-GCST90000618	Serum 25-Hydroxyvitamin D levels || id:ebi-a-GCST90000618	TRUE	reported	igd	2	1	TRUE
rs73413596	C	T	C	T	0.0223468	0.0234	0.0740317	0.0631108	FALSE	FALSE	FALSE	ebi-a-GCST90018874	12	111582630	0.0829	481912	0.7778	Keloid || id:ebi-a-GCST90018874	Keloid	Keloid || ||	TRUE	igd	12	111582630	0.00388928	9.15103e-09	496946	ebi-a-GCST90000618	Serum 25-Hydroxyvitamin D levels || id:ebi-a-GCST90000618	TRUE	reported	igd	2	1	TRUE
rs742493	C	T	C	T	0.0183528	-0.0283	0.112871	0.0935129	FALSE	FALSE	FALSE	ebi-a-GCST90018874	6	40998167	0.0677	481912	0.6754	Keloid || id:ebi-a-GCST90018874	Keloid	Keloid || ||	TRUE	igd	6	40998167	0.00320607	1.03805e-08	496946	ebi-a-GCST90000618	Serum 25-Hydroxyvitamin D levels || id:ebi-a-GCST90000618	TRUE	reported	igd	2	1	TRUE
rs7528419	G	A	G	A	0.0215389	-0.0474	0.22441	0.180573	FALSE	FALSE	FALSE	ebi-a-GCST90018874	1	109817192	0.0525	481912	0.3666	Keloid || id:ebi-a-GCST90018874	Keloid	Keloid || ||	TRUE	igd	1	109817192	0.00243165	8.16582e-19	496946	ebi-a-GCST90000618	Serum 25-Hydroxyvitamin D levels || id:ebi-a-GCST90000618	TRUE	reported	igd	2	1	TRUE
rs7569755	A	G	A	G	0.0136395	0.0261	0.288618	0.223691	FALSE	FALSE	FALSE	ebi-a-GCST90018874	2	118648261	0.0496	481912	0.5983	Keloid || id:ebi-a-GCST90018874	Keloid	Keloid || ||	TRUE	igd	2	118648261	0.00225626	1.49242e-09	496946	ebi-a-GCST90000618	Serum 25-Hydroxyvitamin D levels || id:ebi-a-GCST90000618	TRUE	reported	igd	2	1	TRUE
rs7580771	T	G	T	G	-0.0165625	-0.0296	0.175983	0.292829	FALSE	FALSE	FALSE	ebi-a-GCST90018874	2	101428119	0.0374	481912	0.4291	Keloid || id:ebi-a-GCST90018874	Keloid	Keloid || ||	TRUE	igd	2	101428119	0.0026652	5.15383e-10	496946	ebi-a-GCST90000618	Serum 25-Hydroxyvitamin D levels || id:ebi-a-GCST90000618	TRUE	reported	igd	2	1	TRUE
rs7652808	G	T	G	T	-0.0212858	0.0469	0.649492	0.743655	FALSE	FALSE	FALSE	ebi-a-GCST90018874	3	85603643	0.0508	481912	0.3567	Keloid || id:ebi-a-GCST90018874	Keloid	Keloid || ||	TRUE	igd	3	85603643	0.00212614	1.35738e-23	496946	ebi-a-GCST90000618	Serum 25-Hydroxyvitamin D levels || id:ebi-a-GCST90000618	TRUE	reported	igd	2	1	TRUE
rs7712001	G	T	G	T	0.011939	-0.0136	0.440176	0.46573	FALSE	FALSE	FALSE	ebi-a-GCST90018874	5	148020950	0.0355	481912	0.701	Keloid || id:ebi-a-GCST90018874	Keloid	Keloid || ||	TRUE	igd	5	148020950	0.00206215	7.05472e-09	496946	ebi-a-GCST90000618	Serum 25-Hydroxyvitamin D levels || id:ebi-a-GCST90000618	TRUE	reported	igd	2	1	TRUE
rs77532868	T	C	T	C	0.0259557	0.1661	0.0521528	0.0484413	FALSE	FALSE	FALSE	ebi-a-GCST90018874	10	88081438	0.1407	481912	0.2379	Keloid || id:ebi-a-GCST90018874	Keloid	Keloid || ||	TRUE	igd	10	88081438	0.00456301	1.28316e-08	496946	ebi-a-GCST90000618	Serum 25-Hydroxyvitamin D levels || id:ebi-a-GCST90000618	TRUE	reported	igd	2	1	TRUE
rs7784802	T	A	T	A	0.0133202	-0.0525	0.358913	0.362701	FALSE	TRUE	FALSE	ebi-a-GCST90018874	7	64015379	0.1006	481912	0.601501	Keloid || id:ebi-a-GCST90018874	Keloid	Keloid || ||	TRUE	igd	7	64015379	0.0021157	3.05675e-10	496946	ebi-a-GCST90000618	Serum 25-Hydroxyvitamin D levels || id:ebi-a-GCST90000618	TRUE	reported	igd	2	1	TRUE
rs77924615	A	G	A	G	-0.0152475	0.0551	0.194374	0.207625	FALSE	FALSE	FALSE	ebi-a-GCST90018874	16	20392332	0.0424	481912	0.1937	Keloid || id:ebi-a-GCST90018874	Keloid	Keloid || ||	TRUE	igd	16	20392332	0.00259019	3.94176e-09	496946	ebi-a-GCST90000618	Serum 25-Hydroxyvitamin D levels || id:ebi-a-GCST90000618	TRUE	reported	igd	2	1	TRUE
rs77960347	G	A	G	A	-0.0525688	0.06	0.0127013	0.0118229	FALSE	FALSE	FALSE	ebi-a-GCST90018874	18	47109955	0.2871	481912	0.8344	Keloid || id:ebi-a-GCST90018874	Keloid	Keloid || ||	TRUE	igd	18	47109955	0.00905963	6.53221e-09	496946	ebi-a-GCST90000618	Serum 25-Hydroxyvitamin D levels || id:ebi-a-GCST90000618	TRUE	reported	igd	2	1	TRUE
rs78649910	A	T	A	T	-0.0191377	0.0329	0.105728	0.167437	FALSE	TRUE	FALSE	ebi-a-GCST90018874	4	3482213	0.0428	481912	0.4429	Keloid || id:ebi-a-GCST90018874	Keloid	Keloid || ||	TRUE	igd	4	3482213	0.00332162	8.33355e-09	496946	ebi-a-GCST90000618	Serum 25-Hydroxyvitamin D levels || id:ebi-a-GCST90000618	TRUE	reported	igd	2	1	TRUE
rs8018720	C	G	C	G	-0.0344962	0.0686	0.823508	0.790593	FALSE	TRUE	FALSE	ebi-a-GCST90018874	14	39556185	0.0404	481912	0.0896396	Keloid || id:ebi-a-GCST90018874	Keloid	Keloid || ||	TRUE	igd	14	39556185	0.00266074	1.93508e-38	496946	ebi-a-GCST90000618	Serum 25-Hydroxyvitamin D levels || id:ebi-a-GCST90000618	TRUE	reported	igd	2	1	TRUE
rs804281	G	A	G	A	0.015895	-0.0516	0.583498	0.708528	FALSE	FALSE	FALSE	ebi-a-GCST90018874	8	11611865	0.0532	481912	0.3323	Keloid || id:ebi-a-GCST90018874	Keloid	Keloid || ||	TRUE	igd	8	11611865	0.00205997	1.19922e-14	496946	ebi-a-GCST90000618	Serum 25-Hydroxyvitamin D levels || id:ebi-a-GCST90000618	TRUE	reported	igd	2	1	TRUE
rs8107974	T	A	T	A	0.0355672	0.0031	0.0763013	0.0782727	FALSE	TRUE	FALSE	ebi-a-GCST90018874	19	19388500	0.0629	481912	0.9607	Keloid || id:ebi-a-GCST90018874	Keloid	Keloid || ||	TRUE	igd	19	19388500	0.00382316	1.36427e-20	496946	ebi-a-GCST90000618	Serum 25-Hydroxyvitamin D levels || id:ebi-a-GCST90000618	TRUE	reported	igd	2	1	TRUE
rs8121940	G	C	G	C	-0.0435612	-0.0506	0.19762	0.174705	FALSE	TRUE	FALSE	ebi-a-GCST90018874	20	52742306	0.0504	481912	0.3153	Keloid || id:ebi-a-GCST90018874	Keloid	Keloid || ||	TRUE	igd	20	52742306	0.00254898	1.77052e-65	496946	ebi-a-GCST90000618	Serum 25-Hydroxyvitamin D levels || id:ebi-a-GCST90000618	TRUE	reported	igd	2	1	TRUE
rs9375037	C	A	C	A	0.0117059	-0.0134	0.443168	0.416878	FALSE	FALSE	FALSE	ebi-a-GCST90018874	6	121856794	0.036	481912	0.7099	Keloid || id:ebi-a-GCST90018874	Keloid	Keloid || ||	TRUE	igd	6	121856794	0.00205423	1.20895e-08	496946	ebi-a-GCST90000618	Serum 25-Hydroxyvitamin D levels || id:ebi-a-GCST90000618	TRUE	reported	igd	2	1	TRUE
rs9409266	A	G	A	G	-0.0167771	0.0107	0.862222	0.678757	FALSE	FALSE	FALSE	ebi-a-GCST90018874	9	125745042	0.0441	481912	0.809	Keloid || id:ebi-a-GCST90018874	Keloid	Keloid || ||	TRUE	igd	9	125745042	0.00294656	1.2426e-08	496946	ebi-a-GCST90000618	Serum 25-Hydroxyvitamin D levels || id:ebi-a-GCST90000618	TRUE	reported	igd	2	1	TRUE
rs964184	C	G	C	G	0.0406845	0.001	0.867234	0.825439	FALSE	TRUE	FALSE	ebi-a-GCST90018874	11	116648917	0.0426	481912	0.9804	Keloid || id:ebi-a-GCST90018874	Keloid	Keloid || ||	TRUE	igd	11	116648917	0.00298936	3.50429e-42	496946	ebi-a-GCST90000618	Serum 25-Hydroxyvitamin D levels || id:ebi-a-GCST90000618	TRUE	reported	igd	2	1	TRUE
rs9847248	A	G	A	G	-0.0123077	-0.0468	0.712969	0.677062	FALSE	FALSE	FALSE	ebi-a-GCST90018874	3	18804655	0.0362	481912	0.1952	Keloid || id:ebi-a-GCST90018874	Keloid	Keloid || ||	TRUE	igd	3	18804655	0.00224484	4.19035e-08	496946	ebi-a-GCST90000618	Serum 25-Hydroxyvitamin D levels || id:ebi-a-GCST90000618	TRUE	reported	igd	2	1	TRUE
rs986649	G	A	G	A	0.0128637	-0.0702	0.321628	0.255646	FALSE	FALSE	FALSE	ebi-a-GCST90018874	5	118668050	0.0515	481912	0.173	Keloid || id:ebi-a-GCST90018874	Keloid	Keloid || ||	TRUE	igd	5	118668050	0.00217811	3.50728e-09	496946	ebi-a-GCST90000618	Serum 25-Hydroxyvitamin D levels || id:ebi-a-GCST90000618	TRUE	reported	igd	2	1	TRUE
rs9946771	T	C	T	C	-0.0233992	0.012	0.0663426	0.0633393	FALSE	FALSE	FALSE	ebi-a-GCST90018874	18	28918628	0.0735	481912	0.8704	Keloid || id:ebi-a-GCST90018874	Keloid	Keloid || ||	TRUE	igd	18	28918628	0.00407655	9.47022e-09	496946	ebi-a-GCST90000618	Serum 25-Hydroxyvitamin D levels || id:ebi-a-GCST90000618	TRUE	reported	igd	2	1	TRUE

## Sheet: acne
Table S3 The resulting IVs for MR analysis of acne
SNP	effect_allele.exposure	other_allele.exposure	effect_allele.outcome	other_allele.outcome	beta.exposure	beta.outcome	eaf.exposure	eaf.outcome	remove	palindromic	ambiguous	id.outcome	chr	pos	se.outcome	samplesize.outcome	pval.outcome	outcome	originalname.outcome	outcome.deprecated	mr_keep.outcome	data_source.outcome	proxy.outcome	target_snp.outcome	proxy_snp.outcome	target_a1.outcome	target_a2.outcome	proxy_a1.outcome	proxy_a2.outcome	chr.exposure	pos.exposure	se.exposure	pval.exposure	samplesize.exposure	id.exposure	exposure	mr_keep.exposure	pval_origin.exposure	data_source.exposure	action	SNP_index	mr_keep
rs10277163	G	A	G	A	-0.0143336	-0.0427	0.254715	0.2273	FALSE	FALSE	FALSE	finn-b-L12_ACNE	7	21569089	0.0483	NA	0.3771	Acne || id:finn-b-L12_ACNE	Acne	Acne || ||	TRUE	igd	NA	NA	NA	NA	NA	NA	NA	7	21569089	0.0023507	1.07676e-09	496946	ebi-a-GCST90000618	Serum 25-Hydroxyvitamin D levels || id:ebi-a-GCST90000618	TRUE	reported	igd	2	1	TRUE
rs1038165	T	C	T	C	0.0115149	0.0214	0.579451	0.5731	FALSE	FALSE	FALSE	finn-b-L12_ACNE	12	68665940	0.0407	NA	0.598	Acne || id:finn-b-L12_ACNE	Acne	Acne || ||	TRUE	igd	NA	NA	NA	NA	NA	NA	NA	12	68665940	0.00205629	2.14541e-08	496946	ebi-a-GCST90000618	Serum 25-Hydroxyvitamin D levels || id:ebi-a-GCST90000618	TRUE	reported	igd	2	1	TRUE
rs1042034	T	C	T	C	-0.0151254	0.0262	0.792138	0.7333	FALSE	FALSE	FALSE	finn-b-L12_ACNE	2	21225281	0.0455	NA	0.5642	Acne || id:finn-b-L12_ACNE	Acne	Acne || ||	TRUE	igd	NA	NA	NA	NA	NA	NA	NA	2	21225281	0.00250017	1.45071e-09	496946	ebi-a-GCST90000618	Serum 25-Hydroxyvitamin D levels || id:ebi-a-GCST90000618	TRUE	reported	igd	2	1	TRUE
rs10438978	C	T	C	T	-0.0172243	0.0674	0.820277	0.822	FALSE	FALSE	FALSE	finn-b-L12_ACNE	18	47158186	0.0528	NA	0.2015	Acne || id:finn-b-L12_ACNE	Acne	Acne || ||	TRUE	igd	NA	NA	NA	NA	NA	NA	NA	18	47158186	0.00264437	7.33838e-11	496946	ebi-a-GCST90000618	Serum 25-Hydroxyvitamin D levels || id:ebi-a-GCST90000618	TRUE	reported	igd	2	1	TRUE
rs1047891	A	C	A	C	-0.0133984	-0.0059	0.317078	0.3235	FALSE	FALSE	FALSE	finn-b-L12_ACNE	2	211540507	0.0431	NA	0.8913	Acne || id:finn-b-L12_ACNE	Acne	Acne || ||	TRUE	igd	NA	NA	NA	NA	NA	NA	NA	2	211540507	0.00218016	7.96453e-10	496946	ebi-a-GCST90000618	Serum 25-Hydroxyvitamin D levels || id:ebi-a-GCST90000618	TRUE	reported	igd	2	1	TRUE
rs1048328	A	G	A	G	0.0313497	0.0344	0.0797967	0.09974	FALSE	FALSE	FALSE	finn-b-L12_ACNE	19	51527364	0.0674	NA	0.6095	Acne || id:finn-b-L12_ACNE	Acne	Acne || ||	TRUE	igd	NA	NA	NA	NA	NA	NA	NA	19	51527364	0.00374376	5.57571e-17	496946	ebi-a-GCST90000618	Serum 25-Hydroxyvitamin D levels || id:ebi-a-GCST90000618	TRUE	reported	igd	2	1	TRUE
rs10859995	C	T	C	T	-0.0436264	0.0509	0.579841	0.663	FALSE	FALSE	FALSE	finn-b-L12_ACNE	12	96375682	0.0426	NA	0.2317	Acne || id:finn-b-L12_ACNE	Acne	Acne || ||	TRUE	igd	NA	NA	NA	NA	NA	NA	NA	12	96375682	0.00205452	4.60045e-100	496946	ebi-a-GCST90000618	Serum 25-Hydroxyvitamin D levels || id:ebi-a-GCST90000618	TRUE	reported	igd	2	1	TRUE
rs11023159	C	T	C	T	0.0482117	0.1048	0.0325143	0.0306	FALSE	FALSE	FALSE	finn-b-L12_ACNE	11	14262063	0.1173	NA	0.3715	Acne || id:finn-b-L12_ACNE	Acne	Acne || ||	TRUE	igd	NA	NA	NA	NA	NA	NA	NA	11	14262063	0.00572507	3.72735e-17	496946	ebi-a-GCST90000618	Serum 25-Hydroxyvitamin D levels || id:ebi-a-GCST90000618	TRUE	reported	igd	2	1	TRUE
rs11076175	G	A	G	A	0.0229033	0.0175	0.175666	0.1725	FALSE	FALSE	FALSE	finn-b-L12_ACNE	16	57006378	0.0536	NA	0.744	Acne || id:finn-b-L12_ACNE	Acne	Acne || ||	TRUE	igd	NA	NA	NA	NA	NA	NA	NA	16	57006378	0.00266997	9.64273e-18	496946	ebi-a-GCST90000618	Serum 25-Hydroxyvitamin D levels || id:ebi-a-GCST90000618	TRUE	reported	igd	2	1	TRUE
rs111515741	A	G	A	G	-0.0487364	-0.4034	0.0173081	0.003909	FALSE	FALSE	FALSE	finn-b-L12_ACNE	11	14370944	0.3251	NA	0.2147	Acne || id:finn-b-L12_ACNE	Acne	Acne || ||	TRUE	igd	NA	NA	NA	NA	NA	NA	NA	11	14370944	0.00779044	3.95185e-10	496946	ebi-a-GCST90000618	Serum 25-Hydroxyvitamin D levels || id:ebi-a-GCST90000618	TRUE	reported	igd	2	1	TRUE
rs11207969	G	A	G	A	0.0209396	0.0437	0.351365	0.2644	FALSE	FALSE	FALSE	finn-b-L12_ACNE	1	62911751	0.0458	NA	0.3398	Acne || id:finn-b-L12_ACNE	Acne	Acne || ||	TRUE	igd	NA	NA	NA	NA	NA	NA	NA	1	62911751	0.00212672	7.1351e-23	496946	ebi-a-GCST90000618	Serum 25-Hydroxyvitamin D levels || id:ebi-a-GCST90000618	TRUE	reported	igd	2	1	TRUE
rs11264361	G	T	G	T	0.0174875	-0.0117	0.251408	0.2795	FALSE	FALSE	FALSE	finn-b-L12_ACNE	1	155289545	0.0448	NA	0.7942	Acne || id:finn-b-L12_ACNE	Acne	Acne || ||	TRUE	igd	NA	NA	NA	NA	NA	NA	NA	1	155289545	0.00234081	7.97444e-14	496946	ebi-a-GCST90000618	Serum 25-Hydroxyvitamin D levels || id:ebi-a-GCST90000618	TRUE	reported	igd	2	1	TRUE
rs1128535	T	C	T	C	0.0164131	-0.021	0.500049	0.3613	FALSE	FALSE	FALSE	finn-b-L12_ACNE	3	49866392	0.0422	NA	0.6182	Acne || id:finn-b-L12_ACNE	Acne	Acne || ||	TRUE	igd	NA	NA	NA	NA	NA	NA	NA	3	49866392	0.0020293	6.06457e-16	496946	ebi-a-GCST90000618	Serum 25-Hydroxyvitamin D levels || id:ebi-a-GCST90000618	TRUE	reported	igd	2	1	TRUE
rs115288876	A	G	A	G	0.0788065	-0.0854	0.0433211	0.04014	FALSE	FALSE	FALSE	finn-b-L12_ACNE	1	152000117	0.1033	NA	0.4086	Acne || id:finn-b-L12_ACNE	Acne	Acne || ||	TRUE	igd	NA	NA	NA	NA	NA	NA	NA	1	152000117	0.00498229	2.3632e-56	496946	ebi-a-GCST90000618	Serum 25-Hydroxyvitamin D levels || id:ebi-a-GCST90000618	TRUE	reported	igd	2	1	TRUE
rs11542462	A	G	A	G	-0.0247803	-0.125	0.133511	0.09364	FALSE	FALSE	FALSE	finn-b-L12_ACNE	16	82033810	0.0695	NA	0.0722005	Acne || id:finn-b-L12_ACNE	Acne	Acne || ||	TRUE	igd	NA	NA	NA	NA	NA	NA	NA	16	82033810	0.00298265	9.72076e-17	496946	ebi-a-GCST90000618	Serum 25-Hydroxyvitamin D levels || id:ebi-a-GCST90000618	TRUE	reported	igd	2	1	TRUE
rs11600054	A	G	A	G	0.0681747	0.0344	0.0100965	0.02038	FALSE	FALSE	FALSE	finn-b-L12_ACNE	11	14690511	0.1415	NA	0.808	Acne || id:finn-b-L12_ACNE	Acne	Acne || ||	TRUE	igd	NA	NA	NA	NA	NA	NA	NA	11	14690511	0.0101478	1.83992e-11	496946	ebi-a-GCST90000618	Serum 25-Hydroxyvitamin D levels || id:ebi-a-GCST90000618	TRUE	reported	igd	2	1	TRUE
rs11726886	A	C	A	C	-0.0536726	-0.0495	0.290783	0.3164	FALSE	FALSE	FALSE	finn-b-L12_ACNE	4	72822599	0.0434	NA	0.2542	Acne || id:finn-b-L12_ACNE	Acne	Acne || ||	TRUE	igd	NA	NA	NA	NA	NA	NA	NA	4	72822599	0.00225483	3.08319e-125	496946	ebi-a-GCST90000618	Serum 25-Hydroxyvitamin D levels || id:ebi-a-GCST90000618	TRUE	reported	igd	2	1	TRUE
rs117300835	A	G	A	G	-0.334985	-0.0549	0.0133061	0.01279	FALSE	FALSE	FALSE	finn-b-L12_ACNE	11	15118975	0.1861	NA	0.7678	Acne || id:finn-b-L12_ACNE	Acne	Acne || ||	TRUE	igd	NA	NA	NA	NA	NA	NA	NA	11	15118975	0.00886005	1e-200	496946	ebi-a-GCST90000618	Serum 25-Hydroxyvitamin D levels || id:ebi-a-GCST90000618	TRUE	reported	igd	2	1	TRUE
rs11791258	A	G	A	G	0.0140808	-0.0463	0.191072	0.1277	FALSE	FALSE	FALSE	finn-b-L12_ACNE	9	107632644	0.0611	NA	0.4488	Acne || id:finn-b-L12_ACNE	Acne	Acne || ||	TRUE	igd	NA	NA	NA	NA	NA	NA	NA	9	107632644	0.00258052	4.85434e-08	496946	ebi-a-GCST90000618	Serum 25-Hydroxyvitamin D levels || id:ebi-a-GCST90000618	TRUE	reported	igd	2	1	TRUE
rs11867297	T	C	T	C	0.0135432	0.031	0.38533	0.3418	FALSE	FALSE	FALSE	finn-b-L12_ACNE	17	66433493	0.0426	NA	0.4657	Acne || id:finn-b-L12_ACNE	Acne	Acne || ||	TRUE	igd	NA	NA	NA	NA	NA	NA	NA	17	66433493	0.00209454	1.00649e-10	496946	ebi-a-GCST90000618	Serum 25-Hydroxyvitamin D levels || id:ebi-a-GCST90000618	TRUE	reported	igd	2	1	TRUE
rs12056768	G	T	G	T	-0.0231961	0.0155	0.584044	0.5245	FALSE	FALSE	FALSE	finn-b-L12_ACNE	8	116988527	0.0404	NA	0.7007	Acne || id:finn-b-L12_ACNE	Acne	Acne || ||	TRUE	igd	NA	NA	NA	NA	NA	NA	NA	8	116988527	0.00206406	2.65094e-29	496946	ebi-a-GCST90000618	Serum 25-Hydroxyvitamin D levels || id:ebi-a-GCST90000618	TRUE	reported	igd	2	1	TRUE
rs12153819	T	C	T	C	-0.0178178	-0.0141	0.123154	0.161	FALSE	FALSE	FALSE	finn-b-L12_ACNE	6	83824703	0.0547	NA	0.7963	Acne || id:finn-b-L12_ACNE	Acne	Acne || ||	TRUE	igd	TRUE	rs12153819	rs62419229	T	C	T	C	6	83773049	0.0030906	8.15831e-09	496946	ebi-a-GCST90000618	Serum 25-Hydroxyvitamin D levels || id:ebi-a-GCST90000618	TRUE	reported	igd	2	1	TRUE
rs12283049	G	A	G	A	-0.0564566	0.0517	0.234433	0.1956	FALSE	FALSE	FALSE	finn-b-L12_ACNE	11	14690192	0.0511	NA	0.3112	Acne || id:finn-b-L12_ACNE	Acne	Acne || ||	TRUE	igd	NA	NA	NA	NA	NA	NA	NA	11	14690192	0.00240614	9.61612e-122	496946	ebi-a-GCST90000618	Serum 25-Hydroxyvitamin D levels || id:ebi-a-GCST90000618	TRUE	reported	igd	2	1	TRUE
rs12324720	A	G	A	G	-0.0149159	-0.0115	0.174629	0.2263	FALSE	FALSE	FALSE	finn-b-L12_ACNE	15	64092140	0.0481	NA	0.8112	Acne || id:finn-b-L12_ACNE	Acne	Acne || ||	TRUE	igd	NA	NA	NA	NA	NA	NA	NA	15	64092140	0.00267451	2.44625e-08	496946	ebi-a-GCST90000618	Serum 25-Hydroxyvitamin D levels || id:ebi-a-GCST90000618	TRUE	reported	igd	2	1	TRUE
rs12462826	A	G	A	G	-0.0132119	0.0419	0.369566	0.331	FALSE	FALSE	FALSE	finn-b-L12_ACNE	19	11955767	0.0427	NA	0.3261	Acne || id:finn-b-L12_ACNE	Acne	Acne || ||	TRUE	igd	NA	NA	NA	NA	NA	NA	NA	19	11955767	0.0021149	4.18312e-10	496946	ebi-a-GCST90000618	Serum 25-Hydroxyvitamin D levels || id:ebi-a-GCST90000618	TRUE	reported	igd	2	1	TRUE
rs12501515	A	G	A	G	-0.078957	-0.0094	0.58966	0.6207	FALSE	FALSE	FALSE	finn-b-L12_ACNE	4	72592838	0.0415	NA	0.8212	Acne || id:finn-b-L12_ACNE	Acne	Acne || ||	TRUE	igd	NA	NA	NA	NA	NA	NA	NA	4	72592838	0.00206932	1e-200	496946	ebi-a-GCST90000618	Serum 25-Hydroxyvitamin D levels || id:ebi-a-GCST90000618	TRUE	reported	igd	2	1	TRUE
rs1260326	C	T	C	T	0.0197194	0.0164	0.603925	0.6493	FALSE	FALSE	FALSE	finn-b-L12_ACNE	2	27730940	0.0421	NA	0.6971	Acne || id:finn-b-L12_ACNE	Acne	Acne || ||	TRUE	igd	NA	NA	NA	NA	NA	NA	NA	2	27730940	0.00207421	1.96336e-21	496946	ebi-a-GCST90000618	Serum 25-Hydroxyvitamin D levels || id:ebi-a-GCST90000618	TRUE	reported	igd	2	1	TRUE
rs12775091	T	C	T	C	0.0155618	-0.1001	0.213441	0.2958	FALSE	FALSE	FALSE	finn-b-L12_ACNE	10	91524012	0.0441	NA	0.0232001	Acne || id:finn-b-L12_ACNE	Acne	Acne || ||	TRUE	igd	NA	NA	NA	NA	NA	NA	NA	10	91524012	0.00247693	3.32767e-10	496946	ebi-a-GCST90000618	Serum 25-Hydroxyvitamin D levels || id:ebi-a-GCST90000618	TRUE	reported	igd	2	1	TRUE
rs13076508	C	T	C	T	0.0250544	0.1163	0.0535034	0.04047	FALSE	FALSE	FALSE	finn-b-L12_ACNE	3	52407805	0.1031	NA	0.2595	Acne || id:finn-b-L12_ACNE	Acne	Acne || ||	TRUE	igd	NA	NA	NA	NA	NA	NA	NA	3	52407805	0.00451036	2.77856e-08	496946	ebi-a-GCST90000618	Serum 25-Hydroxyvitamin D levels || id:ebi-a-GCST90000618	TRUE	reported	igd	2	1	TRUE
rs13108245	G	A	G	A	-0.0122246	0.0297	0.386601	0.3605	FALSE	FALSE	FALSE	finn-b-L12_ACNE	4	57790205	0.0419	NA	0.4786	Acne || id:finn-b-L12_ACNE	Acne	Acne || ||	TRUE	igd	NA	NA	NA	NA	NA	NA	NA	4	57790205	0.00208616	4.63234e-09	496946	ebi-a-GCST90000618	Serum 25-Hydroxyvitamin D levels || id:ebi-a-GCST90000618	TRUE	reported	igd	2	1	TRUE
rs1321247	T	A	T	A	-0.0221847	0.0058	0.101578	0.1135	FALSE	TRUE	FALSE	finn-b-L12_ACNE	6	25662873	0.0635	NA	0.9275	Acne || id:finn-b-L12_ACNE	Acne	Acne || ||	TRUE	igd	NA	NA	NA	NA	NA	NA	NA	6	25662873	0.00336578	4.36214e-11	496946	ebi-a-GCST90000618	Serum 25-Hydroxyvitamin D levels || id:ebi-a-GCST90000618	TRUE	reported	igd	2	1	TRUE
rs13294734	T	C	T	C	0.012568	0.0165	0.466128	0.5278	FALSE	FALSE	FALSE	finn-b-L12_ACNE	9	80710910	0.0404	NA	0.6832	Acne || id:finn-b-L12_ACNE	Acne	Acne || ||	TRUE	igd	NA	NA	NA	NA	NA	NA	NA	9	80710910	0.00205837	1.02277e-09	496946	ebi-a-GCST90000618	Serum 25-Hydroxyvitamin D levels || id:ebi-a-GCST90000618	TRUE	reported	igd	2	1	TRUE
rs1343776	A	G	A	G	0.0180762	0.0537	0.22133	0.2182	FALSE	FALSE	FALSE	finn-b-L12_ACNE	1	41757718	0.0488	NA	0.2708	Acne || id:finn-b-L12_ACNE	Acne	Acne || ||	TRUE	igd	NA	NA	NA	NA	NA	NA	NA	1	41757718	0.00245028	1.61659e-13	496946	ebi-a-GCST90000618	Serum 25-Hydroxyvitamin D levels || id:ebi-a-GCST90000618	TRUE	reported	igd	2	1	TRUE
rs138335	G	C	G	C	-0.0137663	0.0267	0.658587	0.6314	FALSE	TRUE	FALSE	finn-b-L12_ACNE	22	41227086	0.0417	NA	0.5214	Acne || id:finn-b-L12_ACNE	Acne	Acne || ||	TRUE	igd	NA	NA	NA	NA	NA	NA	NA	22	41227086	0.00215115	1.55887e-10	496946	ebi-a-GCST90000618	Serum 25-Hydroxyvitamin D levels || id:ebi-a-GCST90000618	TRUE	reported	igd	2	1	TRUE
rs1384687	A	G	A	G	-0.0168656	0.0513	0.132271	0.2643	FALSE	FALSE	FALSE	finn-b-L12_ACNE	8	61525963	0.0455	NA	0.2595	Acne || id:finn-b-L12_ACNE	Acne	Acne || ||	TRUE	igd	NA	NA	NA	NA	NA	NA	NA	8	61525963	0.00299675	1.82331e-08	496946	ebi-a-GCST90000618	Serum 25-Hydroxyvitamin D levels || id:ebi-a-GCST90000618	TRUE	reported	igd	2	1	TRUE
rs142004400	C	A	C	A	-0.0310034	-0.0117	0.0342066	0.02061	FALSE	FALSE	FALSE	finn-b-L12_ACNE	14	50829560	0.1424	NA	0.9344	Acne || id:finn-b-L12_ACNE	Acne	Acne || ||	TRUE	igd	NA	NA	NA	NA	NA	NA	NA	14	50829560	0.00559561	3.01328e-08	496946	ebi-a-GCST90000618	Serum 25-Hydroxyvitamin D levels || id:ebi-a-GCST90000618	TRUE	reported	igd	2	1	TRUE
rs142158911	A	G	A	G	0.026284	-0.0988	0.111826	0.1024	FALSE	FALSE	FALSE	finn-b-L12_ACNE	19	11190534	0.0658	NA	0.1332	Acne || id:finn-b-L12_ACNE	Acne	Acne || ||	TRUE	igd	NA	NA	NA	NA	NA	NA	NA	19	11190534	0.00323446	4.42792e-16	496946	ebi-a-GCST90000618	Serum 25-Hydroxyvitamin D levels || id:ebi-a-GCST90000618	TRUE	reported	igd	2	1	TRUE
rs144965707	A	G	A	G	-0.0348143	-0.0301	0.0618296	0.05348	FALSE	FALSE	FALSE	finn-b-L12_ACNE	11	14093639	0.0898	NA	0.7375	Acne || id:finn-b-L12_ACNE	Acne	Acne || ||	TRUE	igd	TRUE	rs144965707	rs78684224	A	G	A	G	11	14059511	0.00421754	1.52335e-16	496946	ebi-a-GCST90000618	Serum 25-Hydroxyvitamin D levels || id:ebi-a-GCST90000618	TRUE	reported	igd	2	1	TRUE
rs1532085	G	A	G	A	0.0252805	0.0401	0.616672	0.5771	FALSE	FALSE	FALSE	finn-b-L12_ACNE	15	58683366	0.0409	NA	0.3265	Acne || id:finn-b-L12_ACNE	Acne	Acne || ||	TRUE	igd	NA	NA	NA	NA	NA	NA	NA	15	58683366	0.00208639	8.59805e-34	496946	ebi-a-GCST90000618	Serum 25-Hydroxyvitamin D levels || id:ebi-a-GCST90000618	TRUE	reported	igd	2	1	TRUE
rs1627043	C	G	C	G	-0.0486441	-0.1701	0.0332414	0.03729	FALSE	TRUE	FALSE	finn-b-L12_ACNE	11	71110175	0.1065	NA	0.1104	Acne || id:finn-b-L12_ACNE	Acne	Acne || ||	TRUE	igd	NA	NA	NA	NA	NA	NA	NA	11	71110175	0.00566106	8.4918e-18	496946	ebi-a-GCST90000618	Serum 25-Hydroxyvitamin D levels || id:ebi-a-GCST90000618	TRUE	reported	igd	2	1	TRUE
rs1684600	T	C	T	C	-0.0125301	-0.0396	0.298695	0.2523	FALSE	FALSE	FALSE	finn-b-L12_ACNE	16	4594671	0.0466	NA	0.3956	Acne || id:finn-b-L12_ACNE	Acne	Acne || ||	TRUE	igd	NA	NA	NA	NA	NA	NA	NA	16	4594671	0.00221719	1.59188e-08	496946	ebi-a-GCST90000618	Serum 25-Hydroxyvitamin D levels || id:ebi-a-GCST90000618	TRUE	reported	igd	2	1	TRUE
rs17207784	C	T	C	T	-0.0134939	-0.001	0.324195	0.3147	FALSE	FALSE	FALSE	finn-b-L12_ACNE	6	22768668	0.0434	NA	0.9821	Acne || id:finn-b-L12_ACNE	Acne	Acne || ||	TRUE	igd	NA	NA	NA	NA	NA	NA	NA	6	22768668	0.0021713	5.14375e-10	496946	ebi-a-GCST90000618	Serum 25-Hydroxyvitamin D levels || id:ebi-a-GCST90000618	TRUE	reported	igd	2	1	TRUE
rs17473257	A	G	A	G	-0.0611372	0.0156	0.0172466	0.0166	FALSE	FALSE	FALSE	finn-b-L12_ACNE	11	14283186	0.1554	NA	0.9202	Acne || id:finn-b-L12_ACNE	Acne	Acne || ||	TRUE	igd	NA	NA	NA	NA	NA	NA	NA	11	14283186	0.00780044	4.59092e-15	496946	ebi-a-GCST90000618	Serum 25-Hydroxyvitamin D levels || id:ebi-a-GCST90000618	TRUE	reported	igd	2	1	TRUE
rs1800588	T	C	T	C	-0.0305021	0.0422	0.214964	0.2484	FALSE	FALSE	FALSE	finn-b-L12_ACNE	15	58723675	0.0465	NA	0.364	Acne || id:finn-b-L12_ACNE	Acne	Acne || ||	TRUE	igd	NA	NA	NA	NA	NA	NA	NA	15	58723675	0.00246932	4.72607e-35	496946	ebi-a-GCST90000618	Serum 25-Hydroxyvitamin D levels || id:ebi-a-GCST90000618	TRUE	reported	igd	2	1	TRUE
rs1841850	C	A	C	A	0.0304395	-0.027	0.117085	0.1848	FALSE	FALSE	FALSE	finn-b-L12_ACNE	20	52718555	0.0522	NA	0.6052	Acne || id:finn-b-L12_ACNE	Acne	Acne || ||	TRUE	igd	TRUE	rs1841850	rs8123293	C	A	G	A	20	52718179	0.00316491	6.72667e-22	496946	ebi-a-GCST90000618	Serum 25-Hydroxyvitamin D levels || id:ebi-a-GCST90000618	TRUE	reported	igd	2	1	TRUE
rs1858889	C	A	C	A	0.0134514	0.0634	0.502532	0.4596	FALSE	FALSE	FALSE	finn-b-L12_ACNE	7	107117447	0.0403	NA	0.1158	Acne || id:finn-b-L12_ACNE	Acne	Acne || ||	TRUE	igd	NA	NA	NA	NA	NA	NA	NA	7	107117447	0.00203065	3.4914e-11	496946	ebi-a-GCST90000618	Serum 25-Hydroxyvitamin D levels || id:ebi-a-GCST90000618	TRUE	reported	igd	2	1	TRUE
rs1871395	G	A	G	A	-0.0203733	-0.0123	0.152679	0.2803	FALSE	FALSE	FALSE	finn-b-L12_ACNE	12	21352315	0.0449	NA	0.784401	Acne || id:finn-b-L12_ACNE	Acne	Acne || ||	TRUE	igd	NA	NA	NA	NA	NA	NA	NA	12	21352315	0.00282689	5.72137e-13	496946	ebi-a-GCST90000618	Serum 25-Hydroxyvitamin D levels || id:ebi-a-GCST90000618	TRUE	reported	igd	2	1	TRUE
rs1949633	C	T	C	T	0.0114162	-0.0381	0.605759	0.6445	FALSE	FALSE	FALSE	finn-b-L12_ACNE	3	153758806	0.0422	NA	0.367	Acne || id:finn-b-L12_ACNE	Acne	Acne || ||	TRUE	igd	NA	NA	NA	NA	NA	NA	NA	3	153758806	0.00208637	4.45492e-08	496946	ebi-a-GCST90000618	Serum 25-Hydroxyvitamin D levels || id:ebi-a-GCST90000618	TRUE	reported	igd	2	1	TRUE
rs2037511	A	G	A	G	0.0176624	0.0085	0.165924	0.1605	FALSE	FALSE	FALSE	finn-b-L12_ACNE	18	61366207	0.055	NA	0.8778	Acne || id:finn-b-L12_ACNE	Acne	Acne || ||	TRUE	igd	NA	NA	NA	NA	NA	NA	NA	18	61366207	0.00272732	9.41239e-11	496946	ebi-a-GCST90000618	Serum 25-Hydroxyvitamin D levels || id:ebi-a-GCST90000618	TRUE	reported	igd	2	1	TRUE
rs2074735	C	G	C	G	0.0292667	-0.0574	0.0648365	0.1421	FALSE	TRUE	FALSE	finn-b-L12_ACNE	22	31535872	0.0576	NA	0.3186	Acne || id:finn-b-L12_ACNE	Acne	Acne || ||	TRUE	igd	NA	NA	NA	NA	NA	NA	NA	22	31535872	0.00412	1.21563e-12	496946	ebi-a-GCST90000618	Serum 25-Hydroxyvitamin D levels || id:ebi-a-GCST90000618	TRUE	reported	igd	2	1	TRUE
rs2171427	A	G	A	G	-0.0165489	-0.0031	0.156491	0.1556	FALSE	FALSE	FALSE	finn-b-L12_ACNE	12	24822366	0.0557	NA	0.9555	Acne || id:finn-b-L12_ACNE	Acne	Acne || ||	TRUE	igd	TRUE	rs2171427	rs11047561	A	G	G	C	12	24822154	0.00281738	4.25706e-09	496946	ebi-a-GCST90000618	Serum 25-Hydroxyvitamin D levels || id:ebi-a-GCST90000618	TRUE	reported	igd	2	1	TRUE
rs2229742	C	G	C	G	-0.0249837	-0.0047	0.104659	0.111	FALSE	TRUE	FALSE	finn-b-L12_ACNE	21	16339172	0.0645	NA	0.9424	Acne || id:finn-b-L12_ACNE	Acne	Acne || ||	TRUE	igd	NA	NA	NA	NA	NA	NA	NA	21	16339172	0.00331409	4.75007e-14	496946	ebi-a-GCST90000618	Serum 25-Hydroxyvitamin D levels || id:ebi-a-GCST90000618	TRUE	reported	igd	2	1	TRUE
rs2245133	C	T	C	T	-0.0212917	-0.0377	0.164339	0.2148	FALSE	FALSE	FALSE	finn-b-L12_ACNE	6	131931092	0.0489	NA	0.4414	Acne || id:finn-b-L12_ACNE	Acne	Acne || ||	TRUE	igd	NA	NA	NA	NA	NA	NA	NA	6	131931092	0.00273999	7.80369e-15	496946	ebi-a-GCST90000618	Serum 25-Hydroxyvitamin D levels || id:ebi-a-GCST90000618	TRUE	reported	igd	2	1	TRUE
rs2297991	C	T	C	T	0.0127547	0.0187	0.718478	0.661	FALSE	FALSE	FALSE	finn-b-L12_ACNE	10	113913222	0.0425	NA	0.6591	Acne || id:finn-b-L12_ACNE	Acne	Acne || ||	TRUE	igd	NA	NA	NA	NA	NA	NA	NA	10	113913222	0.00225578	1.5656e-08	496946	ebi-a-GCST90000618	Serum 25-Hydroxyvitamin D levels || id:ebi-a-GCST90000618	TRUE	reported	igd	2	1	TRUE
rs2398113	G	A	G	A	-0.0117606	0.0253	0.423526	0.3357	FALSE	FALSE	FALSE	finn-b-L12_ACNE	10	10078742	0.0427	NA	0.5539	Acne || id:finn-b-L12_ACNE	Acne	Acne || ||	TRUE	igd	TRUE	rs2398113	rs17147117	G	A	C	A	10	10076429	0.00205797	1.09921e-08	496946	ebi-a-GCST90000618	Serum 25-Hydroxyvitamin D levels || id:ebi-a-GCST90000618	TRUE	reported	igd	2	1	TRUE
rs2494429	G	A	G	A	-0.0148459	0.0173	0.822999	0.8253	FALSE	FALSE	FALSE	finn-b-L12_ACNE	1	2339395	0.0531	NA	0.744699	Acne || id:finn-b-L12_ACNE	Acne	Acne || ||	TRUE	igd	NA	NA	NA	NA	NA	NA	NA	1	2339395	0.00267333	2.80292e-08	496946	ebi-a-GCST90000618	Serum 25-Hydroxyvitamin D levels || id:ebi-a-GCST90000618	TRUE	reported	igd	2	1	TRUE
rs2511279	G	C	G	C	0.0981721	-0.0202	0.960373	0.9297	FALSE	TRUE	FALSE	finn-b-L12_ACNE	11	71130419	0.08	NA	0.8002	Acne || id:finn-b-L12_ACNE	Acne	Acne || ||	TRUE	igd	NA	NA	NA	NA	NA	NA	NA	11	71130419	0.00520826	2.97715e-79	496946	ebi-a-GCST90000618	Serum 25-Hydroxyvitamin D levels || id:ebi-a-GCST90000618	TRUE	reported	igd	2	1	TRUE
rs2595644	T	G	T	G	-0.0122625	-0.0569	0.384889	0.3437	FALSE	FALSE	FALSE	finn-b-L12_ACNE	7	43980540	0.0426	NA	0.1812	Acne || id:finn-b-L12_ACNE	Acne	Acne || ||	TRUE	igd	NA	NA	NA	NA	NA	NA	NA	7	43980540	0.00209685	4.9737e-09	496946	ebi-a-GCST90000618	Serum 25-Hydroxyvitamin D levels || id:ebi-a-GCST90000618	TRUE	reported	igd	2	1	TRUE
rs2710651	A	G	A	G	-0.0115892	0.0498	0.526101	0.4581	FALSE	FALSE	FALSE	finn-b-L12_ACNE	2	63166379	0.0404	NA	0.2183	Acne || id:finn-b-L12_ACNE	Acne	Acne || ||	TRUE	igd	NA	NA	NA	NA	NA	NA	NA	2	63166379	0.00203474	1.2288e-08	496946	ebi-a-GCST90000618	Serum 25-Hydroxyvitamin D levels || id:ebi-a-GCST90000618	TRUE	reported	igd	2	1	TRUE
rs2756119	A	G	A	G	0.0121434	0.0126	0.38143	0.3822	FALSE	FALSE	FALSE	finn-b-L12_ACNE	14	104001517	0.0417	NA	0.7619	Acne || id:finn-b-L12_ACNE	Acne	Acne || ||	TRUE	igd	NA	NA	NA	NA	NA	NA	NA	14	104001517	0.0021104	8.71224e-09	496946	ebi-a-GCST90000618	Serum 25-Hydroxyvitamin D levels || id:ebi-a-GCST90000618	TRUE	reported	igd	2	1	TRUE
rs2807834	G	T	G	T	-0.0150625	-0.0425	0.68514	0.7108	FALSE	FALSE	FALSE	finn-b-L12_ACNE	1	220970593	0.0446	NA	0.3398	Acne || id:finn-b-L12_ACNE	Acne	Acne || ||	TRUE	igd	NA	NA	NA	NA	NA	NA	NA	1	220970593	0.00218678	5.65979e-12	496946	ebi-a-GCST90000618	Serum 25-Hydroxyvitamin D levels || id:ebi-a-GCST90000618	TRUE	reported	igd	2	1	TRUE
rs28435470	A	G	A	G	-0.0118696	-0.0659	0.663204	0.581	FALSE	FALSE	FALSE	finn-b-L12_ACNE	12	133067473	0.041	NA	0.1077	Acne || id:finn-b-L12_ACNE	Acne	Acne || ||	TRUE	igd	NA	NA	NA	NA	NA	NA	NA	12	133067473	0.00214831	3.29367e-08	496946	ebi-a-GCST90000618	Serum 25-Hydroxyvitamin D levels || id:ebi-a-GCST90000618	TRUE	reported	igd	2	1	TRUE
rs2847500	A	G	A	G	-0.022548	0.0408	0.123204	0.1486	FALSE	FALSE	FALSE	finn-b-L12_ACNE	11	120114421	0.0572	NA	0.4754	Acne || id:finn-b-L12_ACNE	Acne	Acne || ||	TRUE	igd	NA	NA	NA	NA	NA	NA	NA	11	120114421	0.00308665	2.77268e-13	496946	ebi-a-GCST90000618	Serum 25-Hydroxyvitamin D levels || id:ebi-a-GCST90000618	TRUE	reported	igd	2	1	TRUE
rs290400	A	G	A	G	-0.0130967	-0.0552	0.665472	0.6132	FALSE	FALSE	FALSE	finn-b-L12_ACNE	20	52698179	0.0414	NA	0.1822	Acne || id:finn-b-L12_ACNE	Acne	Acne || ||	TRUE	igd	NA	NA	NA	NA	NA	NA	NA	20	52698179	0.00216338	1.41465e-09	496946	ebi-a-GCST90000618	Serum 25-Hydroxyvitamin D levels || id:ebi-a-GCST90000618	TRUE	reported	igd	2	1	TRUE
rs3114045	C	T	C	T	-0.0221737	0.106	0.866137	0.8721	FALSE	FALSE	FALSE	finn-b-L12_ACNE	4	100252560	0.0601	NA	0.0775908	Acne || id:finn-b-L12_ACNE	Acne	Acne || ||	TRUE	igd	NA	NA	NA	NA	NA	NA	NA	4	100252560	0.00298008	1.00207e-13	496946	ebi-a-GCST90000618	Serum 25-Hydroxyvitamin D levels || id:ebi-a-GCST90000618	TRUE	reported	igd	2	1	TRUE
rs325393	T	G	T	G	-0.0136497	-0.0142	0.278218	0.3167	FALSE	FALSE	FALSE	finn-b-L12_ACNE	15	100229260	0.0434	NA	0.7426	Acne || id:finn-b-L12_ACNE	Acne	Acne || ||	TRUE	igd	NA	NA	NA	NA	NA	NA	NA	15	100229260	0.00227676	2.03226e-09	496946	ebi-a-GCST90000618	Serum 25-Hydroxyvitamin D levels || id:ebi-a-GCST90000618	TRUE	reported	igd	2	1	TRUE
rs34186890	G	A	G	A	-0.0156853	0.0155	0.259637	0.2458	FALSE	FALSE	FALSE	finn-b-L12_ACNE	3	141720712	0.0471	NA	0.742099	Acne || id:finn-b-L12_ACNE	Acne	Acne || ||	TRUE	igd	NA	NA	NA	NA	NA	NA	NA	3	141720712	0.00231839	1.3277e-11	496946	ebi-a-GCST90000618	Serum 25-Hydroxyvitamin D levels || id:ebi-a-GCST90000618	TRUE	reported	igd	2	1	TRUE
rs34726834	T	C	T	C	0.014013	0.017	0.252209	0.2963	FALSE	FALSE	FALSE	finn-b-L12_ACNE	8	25889606	0.044	NA	0.6991	Acne || id:finn-b-L12_ACNE	Acne	Acne || ||	TRUE	igd	NA	NA	NA	NA	NA	NA	NA	8	25889606	0.00234858	2.42237e-09	496946	ebi-a-GCST90000618	Serum 25-Hydroxyvitamin D levels || id:ebi-a-GCST90000618	TRUE	reported	igd	2	1	TRUE
rs35270497	T	C	T	C	0.0156723	-0.1327	0.176236	0.2115	FALSE	FALSE	FALSE	finn-b-L12_ACNE	2	38259872	0.0494	NA	0.00718903	Acne || id:finn-b-L12_ACNE	Acne	Acne || ||	TRUE	igd	NA	NA	NA	NA	NA	NA	NA	2	38259872	0.0026815	5.07715e-09	496946	ebi-a-GCST90000618	Serum 25-Hydroxyvitamin D levels || id:ebi-a-GCST90000618	TRUE	reported	igd	2	1	TRUE
rs35823191	C	T	C	T	-0.0232636	-0.0265	0.342049	0.3678	FALSE	FALSE	FALSE	finn-b-L12_ACNE	1	17560123	0.042	NA	0.527499	Acne || id:finn-b-L12_ACNE	Acne	Acne || ||	TRUE	igd	NA	NA	NA	NA	NA	NA	NA	1	17560123	0.00214072	1.65272e-27	496946	ebi-a-GCST90000618	Serum 25-Hydroxyvitamin D levels || id:ebi-a-GCST90000618	TRUE	reported	igd	2	1	TRUE
rs3732220	A	G	A	G	-0.0478406	0.1619	0.0852646	0.0739	FALSE	FALSE	FALSE	finn-b-L12_ACNE	2	234627048	0.0769	NA	0.0353598	Acne || id:finn-b-L12_ACNE	Acne	Acne || ||	TRUE	igd	NA	NA	NA	NA	NA	NA	NA	2	234627048	0.00363266	1.31341e-39	496946	ebi-a-GCST90000618	Serum 25-Hydroxyvitamin D levels || id:ebi-a-GCST90000618	TRUE	reported	igd	2	1	TRUE
rs3829251	A	G	A	G	-0.114453	0.0141	0.133277	0.2684	FALSE	FALSE	FALSE	finn-b-L12_ACNE	11	71194559	0.0453	NA	0.7546	Acne || id:finn-b-L12_ACNE	Acne	Acne || ||	TRUE	igd	NA	NA	NA	NA	NA	NA	NA	11	71194559	0.00298056	1e-200	496946	ebi-a-GCST90000618	Serum 25-Hydroxyvitamin D levels || id:ebi-a-GCST90000618	TRUE	reported	igd	2	1	TRUE
rs4147536	C	A	C	A	-0.0148038	-0.0369	0.788613	0.7489	FALSE	FALSE	FALSE	finn-b-L12_ACNE	4	100239112	0.0464	NA	0.4263	Acne || id:finn-b-L12_ACNE	Acne	Acne || ||	TRUE	igd	NA	NA	NA	NA	NA	NA	NA	4	100239112	0.00249007	2.76179e-09	496946	ebi-a-GCST90000618	Serum 25-Hydroxyvitamin D levels || id:ebi-a-GCST90000618	TRUE	reported	igd	2	1	TRUE
rs4348160	G	T	G	T	-0.0258401	0.0227	0.326968	0.4647	FALSE	FALSE	FALSE	finn-b-L12_ACNE	4	70017531	0.0403	NA	0.573801	Acne || id:finn-b-L12_ACNE	Acne	Acne || ||	TRUE	igd	NA	NA	NA	NA	NA	NA	NA	4	70017531	0.00216263	6.61607e-33	496946	ebi-a-GCST90000618	Serum 25-Hydroxyvitamin D levels || id:ebi-a-GCST90000618	TRUE	reported	igd	2	1	TRUE
rs4364259	A	G	A	G	0.0172408	0.0056	0.198665	0.2211	FALSE	FALSE	FALSE	finn-b-L12_ACNE	4	15892159	0.049	NA	0.9095	Acne || id:finn-b-L12_ACNE	Acne	Acne || ||	TRUE	igd	NA	NA	NA	NA	NA	NA	NA	4	15892159	0.00256676	1.85524e-11	496946	ebi-a-GCST90000618	Serum 25-Hydroxyvitamin D levels || id:ebi-a-GCST90000618	TRUE	reported	igd	2	1	TRUE
rs4420638	G	A	G	A	-0.0192973	-0.0652	0.176831	0.2718	FALSE	FALSE	FALSE	finn-b-L12_ACNE	19	45422946	0.0452	NA	0.1493	Acne || id:finn-b-L12_ACNE	Acne	Acne || ||	TRUE	igd	NA	NA	NA	NA	NA	NA	NA	19	45422946	0.00265905	3.95094e-13	496946	ebi-a-GCST90000618	Serum 25-Hydroxyvitamin D levels || id:ebi-a-GCST90000618	TRUE	reported	igd	2	1	TRUE
rs4580037	C	A	C	A	-0.0135627	0.0101	0.285578	0.2689	FALSE	FALSE	FALSE	finn-b-L12_ACNE	13	55702646	0.0453	NA	0.8236	Acne || id:finn-b-L12_ACNE	Acne	Acne || ||	TRUE	igd	NA	NA	NA	NA	NA	NA	NA	13	55702646	0.00225079	1.68306e-09	496946	ebi-a-GCST90000618	Serum 25-Hydroxyvitamin D levels || id:ebi-a-GCST90000618	TRUE	reported	igd	2	1	TRUE
rs512083	C	T	C	T	0.0122172	0.0594	0.462488	0.4886	FALSE	FALSE	FALSE	finn-b-L12_ACNE	1	46027355	0.0403	NA	0.14	Acne || id:finn-b-L12_ACNE	Acne	Acne || ||	TRUE	igd	NA	NA	NA	NA	NA	NA	NA	1	46027355	0.00204286	2.22526e-09	496946	ebi-a-GCST90000618	Serum 25-Hydroxyvitamin D levels || id:ebi-a-GCST90000618	TRUE	reported	igd	2	1	TRUE
rs5770794	T	C	T	C	-0.0133141	0.0177	0.3143	0.3703	FALSE	FALSE	FALSE	finn-b-L12_ACNE	22	50880781	0.0418	NA	0.672901	Acne || id:finn-b-L12_ACNE	Acne	Acne || ||	TRUE	igd	NA	NA	NA	NA	NA	NA	NA	22	50880781	0.00221143	1.738e-09	496946	ebi-a-GCST90000618	Serum 25-Hydroxyvitamin D levels || id:ebi-a-GCST90000618	TRUE	reported	igd	2	1	TRUE
rs6129648	G	A	G	A	0.0140631	0.0597	0.379837	0.3314	FALSE	FALSE	FALSE	finn-b-L12_ACNE	20	39231118	0.0429	NA	0.1638	Acne || id:finn-b-L12_ACNE	Acne	Acne || ||	TRUE	igd	NA	NA	NA	NA	NA	NA	NA	20	39231118	0.00210628	2.44287e-11	496946	ebi-a-GCST90000618	Serum 25-Hydroxyvitamin D levels || id:ebi-a-GCST90000618	TRUE	reported	igd	2	1	TRUE
rs61698755	C	T	C	T	-0.011465	-0.0243	0.560041	0.5485	FALSE	FALSE	FALSE	finn-b-L12_ACNE	17	79257880	0.0407	NA	0.5512	Acne || id:finn-b-L12_ACNE	Acne	Acne || ||	TRUE	igd	NA	NA	NA	NA	NA	NA	NA	17	79257880	0.0020505	2.25372e-08	496946	ebi-a-GCST90000618	Serum 25-Hydroxyvitamin D levels || id:ebi-a-GCST90000618	TRUE	reported	igd	2	1	TRUE
rs61747728	T	C	T	C	0.0303061	0.0304	0.0385611	0.06356	FALSE	FALSE	FALSE	finn-b-L12_ACNE	1	179526214	0.0831	NA	0.7145	Acne || id:finn-b-L12_ACNE	Acne	Acne || ||	TRUE	igd	NA	NA	NA	NA	NA	NA	NA	1	179526214	0.00526894	8.82755e-09	496946	ebi-a-GCST90000618	Serum 25-Hydroxyvitamin D levels || id:ebi-a-GCST90000618	TRUE	reported	igd	2	1	TRUE
rs61813875	G	C	G	C	0.0821291	0.0732	0.0248209	0.0088	FALSE	TRUE	FALSE	finn-b-L12_ACNE	1	152536650	0.2234	NA	0.743201	Acne || id:finn-b-L12_ACNE	Acne	Acne || ||	TRUE	igd	NA	NA	NA	NA	NA	NA	NA	1	152536650	0.00658876	1.15824e-35	496946	ebi-a-GCST90000618	Serum 25-Hydroxyvitamin D levels || id:ebi-a-GCST90000618	TRUE	reported	igd	2	1	TRUE
rs61887421	C	T	C	T	-0.036726	0.0754	0.0300871	0.03067	FALSE	FALSE	FALSE	finn-b-L12_ACNE	11	70949673	0.1175	NA	0.520701	Acne || id:finn-b-L12_ACNE	Acne	Acne || ||	TRUE	igd	NA	NA	NA	NA	NA	NA	NA	11	70949673	0.00597754	8.04674e-10	496946	ebi-a-GCST90000618	Serum 25-Hydroxyvitamin D levels || id:ebi-a-GCST90000618	TRUE	reported	igd	2	1	TRUE
rs62007299	A	G	A	G	-0.0124205	0.008	0.712958	0.6758	FALSE	FALSE	FALSE	finn-b-L12_ACNE	15	77711719	0.0429	NA	0.8512	Acne || id:finn-b-L12_ACNE	Acne	Acne || ||	TRUE	igd	NA	NA	NA	NA	NA	NA	NA	15	77711719	0.00224413	3.11853e-08	496946	ebi-a-GCST90000618	Serum 25-Hydroxyvitamin D levels || id:ebi-a-GCST90000618	TRUE	reported	igd	2	1	TRUE
rs62129966	A	C	A	C	0.0611636	0.166	0.160854	0.1516	FALSE	FALSE	FALSE	finn-b-L12_ACNE	19	48374950	0.0559	NA	0.00298401	Acne || id:finn-b-L12_ACNE	Acne	Acne || ||	TRUE	igd	NA	NA	NA	NA	NA	NA	NA	19	48374950	0.00276373	1.59588e-108	496946	ebi-a-GCST90000618	Serum 25-Hydroxyvitamin D levels || id:ebi-a-GCST90000618	TRUE	reported	igd	2	1	TRUE
rs635634	T	C	T	C	-0.0150476	0.1108	0.186573	0.2003	FALSE	FALSE	FALSE	finn-b-L12_ACNE	9	136155000	0.0503	NA	0.0275499	Acne || id:finn-b-L12_ACNE	Acne	Acne || ||	TRUE	igd	NA	NA	NA	NA	NA	NA	NA	9	136155000	0.0026042	7.55092e-09	496946	ebi-a-GCST90000618	Serum 25-Hydroxyvitamin D levels || id:ebi-a-GCST90000618	TRUE	reported	igd	2	1	TRUE
rs6438900	G	C	G	C	0.0150486	-0.0502	0.256034	0.3066	FALSE	TRUE	FALSE	finn-b-L12_ACNE	3	125148287	0.0439	NA	0.2525	Acne || id:finn-b-L12_ACNE	Acne	Acne || ||	TRUE	igd	NA	NA	NA	NA	NA	NA	NA	3	125148287	0.00234031	1.27447e-10	496946	ebi-a-GCST90000618	Serum 25-Hydroxyvitamin D levels || id:ebi-a-GCST90000618	TRUE	reported	igd	2	1	TRUE
rs6672758	T	C	T	C	0.0162478	-0.1349	0.80023	0.7415	FALSE	FALSE	FALSE	finn-b-L12_ACNE	1	230303512	0.0461	NA	0.00340902	Acne || id:finn-b-L12_ACNE	Acne	Acne || ||	TRUE	igd	NA	NA	NA	NA	NA	NA	NA	1	230303512	0.0025554	2.04094e-10	496946	ebi-a-GCST90000618	Serum 25-Hydroxyvitamin D levels || id:ebi-a-GCST90000618	TRUE	reported	igd	2	1	TRUE
rs6834488	T	C	T	C	-0.01445	-0.0191	0.422833	0.3256	FALSE	FALSE	FALSE	finn-b-L12_ACNE	4	88178919	0.043	NA	0.6574	Acne || id:finn-b-L12_ACNE	Acne	Acne || ||	TRUE	igd	NA	NA	NA	NA	NA	NA	NA	4	88178919	0.00205911	2.25684e-12	496946	ebi-a-GCST90000618	Serum 25-Hydroxyvitamin D levels || id:ebi-a-GCST90000618	TRUE	reported	igd	2	1	TRUE
rs71599974	G	A	G	A	0.0257378	-0.0019	0.148048	0.1361	FALSE	FALSE	FALSE	finn-b-L12_ACNE	4	71765339	0.0591	NA	0.9743	Acne || id:finn-b-L12_ACNE	Acne	Acne || ||	TRUE	igd	NA	NA	NA	NA	NA	NA	NA	4	71765339	0.00286182	2.39497e-19	496946	ebi-a-GCST90000618	Serum 25-Hydroxyvitamin D levels || id:ebi-a-GCST90000618	TRUE	reported	igd	2	1	TRUE
rs727857	A	G	A	G	-0.0120548	-0.0428	0.61181	0.5379	FALSE	FALSE	FALSE	finn-b-L12_ACNE	2	58981967	0.0404	NA	0.2897	Acne || id:finn-b-L12_ACNE	Acne	Acne || ||	TRUE	igd	NA	NA	NA	NA	NA	NA	NA	2	58981967	0.00209882	9.26659e-09	496946	ebi-a-GCST90000618	Serum 25-Hydroxyvitamin D levels || id:ebi-a-GCST90000618	TRUE	reported	igd	2	1	TRUE
rs733454	T	C	T	C	0.0188545	0.012	0.0991663	0.05594	FALSE	FALSE	FALSE	finn-b-L12_ACNE	11	76477721	0.0885	NA	0.8925	Acne || id:finn-b-L12_ACNE	Acne	Acne || ||	TRUE	igd	NA	NA	NA	NA	NA	NA	NA	11	76477721	0.00340001	2.93265e-08	496946	ebi-a-GCST90000618	Serum 25-Hydroxyvitamin D levels || id:ebi-a-GCST90000618	TRUE	reported	igd	2	1	TRUE
rs73413596	C	T	C	T	0.0223468	0.0695	0.0740317	0.05795	FALSE	FALSE	FALSE	finn-b-L12_ACNE	12	111582630	0.0861	NA	0.4196	Acne || id:finn-b-L12_ACNE	Acne	Acne || ||	TRUE	igd	NA	NA	NA	NA	NA	NA	NA	12	111582630	0.00388928	9.15103e-09	496946	ebi-a-GCST90000618	Serum 25-Hydroxyvitamin D levels || id:ebi-a-GCST90000618	TRUE	reported	igd	2	1	TRUE
rs742493	C	T	C	T	0.0183528	0.0358	0.112871	0.09669	FALSE	FALSE	FALSE	finn-b-L12_ACNE	6	40998167	0.0688	NA	0.6024	Acne || id:finn-b-L12_ACNE	Acne	Acne || ||	TRUE	igd	NA	NA	NA	NA	NA	NA	NA	6	40998167	0.00320607	1.03805e-08	496946	ebi-a-GCST90000618	Serum 25-Hydroxyvitamin D levels || id:ebi-a-GCST90000618	TRUE	reported	igd	2	1	TRUE
rs7528419	G	A	G	A	0.0215389	0.0691	0.22441	0.2146	FALSE	FALSE	FALSE	finn-b-L12_ACNE	1	109817192	0.049	NA	0.1586	Acne || id:finn-b-L12_ACNE	Acne	Acne || ||	TRUE	igd	NA	NA	NA	NA	NA	NA	NA	1	109817192	0.00243165	8.16582e-19	496946	ebi-a-GCST90000618	Serum 25-Hydroxyvitamin D levels || id:ebi-a-GCST90000618	TRUE	reported	igd	2	1	TRUE
rs7569755	A	G	A	G	0.0136395	-0.0284	0.288618	0.2155	FALSE	FALSE	FALSE	finn-b-L12_ACNE	2	118648261	0.0495	NA	0.566601	Acne || id:finn-b-L12_ACNE	Acne	Acne || ||	TRUE	igd	NA	NA	NA	NA	NA	NA	NA	2	118648261	0.00225626	1.49242e-09	496946	ebi-a-GCST90000618	Serum 25-Hydroxyvitamin D levels || id:ebi-a-GCST90000618	TRUE	reported	igd	2	1	TRUE
rs7580771	T	G	T	G	-0.0165625	0.0755	0.175983	0.2226	FALSE	FALSE	FALSE	finn-b-L12_ACNE	2	101428119	0.0483	NA	0.118	Acne || id:finn-b-L12_ACNE	Acne	Acne || ||	TRUE	igd	NA	NA	NA	NA	NA	NA	NA	2	101428119	0.0026652	5.15383e-10	496946	ebi-a-GCST90000618	Serum 25-Hydroxyvitamin D levels || id:ebi-a-GCST90000618	TRUE	reported	igd	2	1	TRUE
rs7652808	G	T	G	T	-0.0212858	-0.0241	0.649492	0.7285	FALSE	FALSE	FALSE	finn-b-L12_ACNE	3	85603643	0.0452	NA	0.5935	Acne || id:finn-b-L12_ACNE	Acne	Acne || ||	TRUE	igd	NA	NA	NA	NA	NA	NA	NA	3	85603643	0.00212614	1.35738e-23	496946	ebi-a-GCST90000618	Serum 25-Hydroxyvitamin D levels || id:ebi-a-GCST90000618	TRUE	reported	igd	2	1	TRUE
rs7712001	G	T	G	T	0.011939	0.0425	0.440176	0.3794	FALSE	FALSE	FALSE	finn-b-L12_ACNE	5	148020950	0.0416	NA	0.3073	Acne || id:finn-b-L12_ACNE	Acne	Acne || ||	TRUE	igd	NA	NA	NA	NA	NA	NA	NA	5	148020950	0.00206215	7.05472e-09	496946	ebi-a-GCST90000618	Serum 25-Hydroxyvitamin D levels || id:ebi-a-GCST90000618	TRUE	reported	igd	2	1	TRUE
rs77532868	T	C	T	C	0.0259557	0.003	0.0521528	0.03187	FALSE	FALSE	FALSE	finn-b-L12_ACNE	10	88081438	0.1146	NA	0.9793	Acne || id:finn-b-L12_ACNE	Acne	Acne || ||	TRUE	igd	NA	NA	NA	NA	NA	NA	NA	10	88081438	0.00456301	1.28316e-08	496946	ebi-a-GCST90000618	Serum 25-Hydroxyvitamin D levels || id:ebi-a-GCST90000618	TRUE	reported	igd	2	1	TRUE
rs7784802	T	A	T	A	0.0133202	-0.0148	0.358913	0.2749	FALSE	TRUE	FALSE	finn-b-L12_ACNE	7	64017227	0.0449	NA	0.7422	Acne || id:finn-b-L12_ACNE	Acne	Acne || ||	TRUE	igd	TRUE	rs7784802	rs6460160	T	A	T	C	7	64015379	0.0021157	3.05675e-10	496946	ebi-a-GCST90000618	Serum 25-Hydroxyvitamin D levels || id:ebi-a-GCST90000618	TRUE	reported	igd	2	1	TRUE
rs77924615	A	G	A	G	-0.0152475	-0.0085	0.194374	0.2222	FALSE	FALSE	FALSE	finn-b-L12_ACNE	16	20392332	0.0488	NA	0.8614	Acne || id:finn-b-L12_ACNE	Acne	Acne || ||	TRUE	igd	NA	NA	NA	NA	NA	NA	NA	16	20392332	0.00259019	3.94176e-09	496946	ebi-a-GCST90000618	Serum 25-Hydroxyvitamin D levels || id:ebi-a-GCST90000618	TRUE	reported	igd	2	1	TRUE
rs77960347	G	A	G	A	-0.0525688	-0.117	0.0127013	0.007295	FALSE	FALSE	FALSE	finn-b-L12_ACNE	18	47109955	0.2428	NA	0.6298	Acne || id:finn-b-L12_ACNE	Acne	Acne || ||	TRUE	igd	NA	NA	NA	NA	NA	NA	NA	18	47109955	0.00905963	6.53221e-09	496946	ebi-a-GCST90000618	Serum 25-Hydroxyvitamin D levels || id:ebi-a-GCST90000618	TRUE	reported	igd	2	1	TRUE
rs78649910	A	T	A	T	-0.0191377	-0.0587	0.105728	0.1212	FALSE	TRUE	FALSE	finn-b-L12_ACNE	4	3482213	0.062	NA	0.3436	Acne || id:finn-b-L12_ACNE	Acne	Acne || ||	TRUE	igd	NA	NA	NA	NA	NA	NA	NA	4	3482213	0.00332162	8.33355e-09	496946	ebi-a-GCST90000618	Serum 25-Hydroxyvitamin D levels || id:ebi-a-GCST90000618	TRUE	reported	igd	2	1	TRUE
rs8018720	C	G	C	G	-0.0344962	0.057	0.823508	0.8512	FALSE	TRUE	FALSE	finn-b-L12_ACNE	14	39556185	0.0571	NA	0.3174	Acne || id:finn-b-L12_ACNE	Acne	Acne || ||	TRUE	igd	NA	NA	NA	NA	NA	NA	NA	14	39556185	0.00266074	1.93508e-38	496946	ebi-a-GCST90000618	Serum 25-Hydroxyvitamin D levels || id:ebi-a-GCST90000618	TRUE	reported	igd	2	1	TRUE
rs804281	G	A	G	A	0.015895	-0.0513	0.583498	0.6846	FALSE	FALSE	FALSE	finn-b-L12_ACNE	8	11611865	0.0581	NA	0.377	Acne || id:finn-b-L12_ACNE	Acne	Acne || ||	TRUE	igd	NA	NA	NA	NA	NA	NA	NA	8	11611865	0.00205997	1.19922e-14	496946	ebi-a-GCST90000618	Serum 25-Hydroxyvitamin D levels || id:ebi-a-GCST90000618	TRUE	reported	igd	2	1	TRUE
rs8107974	T	A	T	A	0.0355672	-0.1387	0.0763013	0.06473	FALSE	TRUE	FALSE	finn-b-L12_ACNE	19	19388500	0.082	NA	0.090939	Acne || id:finn-b-L12_ACNE	Acne	Acne || ||	TRUE	igd	NA	NA	NA	NA	NA	NA	NA	19	19388500	0.00382316	1.36427e-20	496946	ebi-a-GCST90000618	Serum 25-Hydroxyvitamin D levels || id:ebi-a-GCST90000618	TRUE	reported	igd	2	1	TRUE
rs8121940	G	C	G	C	-0.0435612	0.0731	0.19762	0.2323	FALSE	TRUE	FALSE	finn-b-L12_ACNE	20	52742306	0.0479	NA	0.1272	Acne || id:finn-b-L12_ACNE	Acne	Acne || ||	TRUE	igd	NA	NA	NA	NA	NA	NA	NA	20	52742306	0.00254898	1.77052e-65	496946	ebi-a-GCST90000618	Serum 25-Hydroxyvitamin D levels || id:ebi-a-GCST90000618	TRUE	reported	igd	2	1	TRUE
rs9375037	C	A	C	A	0.0117059	0.0045	0.443168	0.4629	FALSE	FALSE	FALSE	finn-b-L12_ACNE	6	121856794	0.0403	NA	0.9109	Acne || id:finn-b-L12_ACNE	Acne	Acne || ||	TRUE	igd	NA	NA	NA	NA	NA	NA	NA	6	121856794	0.00205423	1.20895e-08	496946	ebi-a-GCST90000618	Serum 25-Hydroxyvitamin D levels || id:ebi-a-GCST90000618	TRUE	reported	igd	2	1	TRUE
rs9409266	A	G	A	G	-0.0167771	0.1253	0.862222	0.8293	FALSE	FALSE	FALSE	finn-b-L12_ACNE	9	125745042	0.0535	NA	0.0192602	Acne || id:finn-b-L12_ACNE	Acne	Acne || ||	TRUE	igd	NA	NA	NA	NA	NA	NA	NA	9	125745042	0.00294656	1.2426e-08	496946	ebi-a-GCST90000618	Serum 25-Hydroxyvitamin D levels || id:ebi-a-GCST90000618	TRUE	reported	igd	2	1	TRUE
rs964184	C	G	C	G	0.0406845	-0.1048	0.867234	0.8543	FALSE	TRUE	FALSE	finn-b-L12_ACNE	11	116648917	0.0575	NA	0.0682905	Acne || id:finn-b-L12_ACNE	Acne	Acne || ||	TRUE	igd	NA	NA	NA	NA	NA	NA	NA	11	116648917	0.00298936	3.50429e-42	496946	ebi-a-GCST90000618	Serum 25-Hydroxyvitamin D levels || id:ebi-a-GCST90000618	TRUE	reported	igd	2	1	TRUE
rs9847248	A	G	A	G	-0.0123077	0.0164	0.712969	0.655	FALSE	FALSE	FALSE	finn-b-L12_ACNE	3	18804655	0.0425	NA	0.6997	Acne || id:finn-b-L12_ACNE	Acne	Acne || ||	TRUE	igd	NA	NA	NA	NA	NA	NA	NA	3	18804655	0.00224484	4.19035e-08	496946	ebi-a-GCST90000618	Serum 25-Hydroxyvitamin D levels || id:ebi-a-GCST90000618	TRUE	reported	igd	2	1	TRUE
rs986649	G	A	G	A	0.0128637	0.0097	0.321628	0.378	FALSE	FALSE	FALSE	finn-b-L12_ACNE	5	118668050	0.0416	NA	0.8155	Acne || id:finn-b-L12_ACNE	Acne	Acne || ||	TRUE	igd	NA	NA	NA	NA	NA	NA	NA	5	118668050	0.00217811	3.50728e-09	496946	ebi-a-GCST90000618	Serum 25-Hydroxyvitamin D levels || id:ebi-a-GCST90000618	TRUE	reported	igd	2	1	TRUE
rs9946771	T	C	T	C	-0.0233992	0.0314	0.0663426	0.07863	FALSE	FALSE	FALSE	finn-b-L12_ACNE	18	28918628	0.0748	NA	0.674899	Acne || id:finn-b-L12_ACNE	Acne	Acne || ||	TRUE	igd	NA	NA	NA	NA	NA	NA	NA	18	28918628	0.00407655	9.47022e-09	496946	ebi-a-GCST90000618	Serum 25-Hydroxyvitamin D levels || id:ebi-a-GCST90000618	TRUE	reported	igd	2	1	TRUE

## Sheet: hypertrophic scar
Table S4 The resulting IVs for MR analysis of hypertrophic scar
SNP	effect_allele.exposure	other_allele.exposure	effect_allele.outcome	other_allele.outcome	beta.exposure	beta.outcome	eaf.exposure	eaf.outcome	remove	palindromic	ambiguous	id.outcome	chr	pos	se.outcome	samplesize.outcome	pval.outcome	outcome	originalname.outcome	outcome.deprecated	mr_keep.outcome	data_source.outcome	proxy.outcome	target_snp.outcome	proxy_snp.outcome	target_a1.outcome	target_a2.outcome	proxy_a1.outcome	proxy_a2.outcome	chr.exposure	pos.exposure	se.exposure	pval.exposure	samplesize.exposure	id.exposure	exposure	mr_keep.exposure	pval_origin.exposure	data_source.exposure	action	SNP_index	mr_keep
rs10277163	G	A	G	A	-0.0143336	0.0318	0.254715	0.2275	FALSE	FALSE	FALSE	finn-b-L12_HYPETROPHICSCAR	7	21569089	0.0615	NA	0.6052	Hypertrophic scar || id:finn-b-L12_HYPETROPHICSCAR	Hypertrophic scar	Hypertrophic scar || ||	TRUE	igd	NA	NA	NA	NA	NA	NA	NA	7	21569089	0.0023507	1.07676e-09	496946	ebi-a-GCST90000618	Serum 25-Hydroxyvitamin D levels || id:ebi-a-GCST90000618	TRUE	reported	igd	2	1	TRUE
rs1038165	T	C	T	C	0.0115149	-0.0211	0.579451	0.5732	FALSE	FALSE	FALSE	finn-b-L12_HYPETROPHICSCAR	12	68665940	0.0519	NA	0.6849	Hypertrophic scar || id:finn-b-L12_HYPETROPHICSCAR	Hypertrophic scar	Hypertrophic scar || ||	TRUE	igd	NA	NA	NA	NA	NA	NA	NA	12	68665940	0.00205629	2.14541e-08	496946	ebi-a-GCST90000618	Serum 25-Hydroxyvitamin D levels || id:ebi-a-GCST90000618	TRUE	reported	igd	2	1	TRUE
rs1042034	T	C	T	C	-0.0151254	-0.0279	0.792138	0.7333	FALSE	FALSE	FALSE	finn-b-L12_HYPETROPHICSCAR	2	21225281	0.0581	NA	0.6313	Hypertrophic scar || id:finn-b-L12_HYPETROPHICSCAR	Hypertrophic scar	Hypertrophic scar || ||	TRUE	igd	NA	NA	NA	NA	NA	NA	NA	2	21225281	0.00250017	1.45071e-09	496946	ebi-a-GCST90000618	Serum 25-Hydroxyvitamin D levels || id:ebi-a-GCST90000618	TRUE	reported	igd	2	1	TRUE
rs10438978	C	T	C	T	-0.0172243	-0.0648	0.820277	0.8221	FALSE	FALSE	FALSE	finn-b-L12_HYPETROPHICSCAR	18	47158186	0.0676	NA	0.3377	Hypertrophic scar || id:finn-b-L12_HYPETROPHICSCAR	Hypertrophic scar	Hypertrophic scar || ||	TRUE	igd	NA	NA	NA	NA	NA	NA	NA	18	47158186	0.00264437	7.33838e-11	496946	ebi-a-GCST90000618	Serum 25-Hydroxyvitamin D levels || id:ebi-a-GCST90000618	TRUE	reported	igd	2	1	TRUE
rs1047891	A	C	A	C	-0.0133984	-0.0098	0.317078	0.3232	FALSE	FALSE	FALSE	finn-b-L12_HYPETROPHICSCAR	2	211540507	0.0549	NA	0.859	Hypertrophic scar || id:finn-b-L12_HYPETROPHICSCAR	Hypertrophic scar	Hypertrophic scar || ||	TRUE	igd	NA	NA	NA	NA	NA	NA	NA	2	211540507	0.00218016	7.96453e-10	496946	ebi-a-GCST90000618	Serum 25-Hydroxyvitamin D levels || id:ebi-a-GCST90000618	TRUE	reported	igd	2	1	TRUE
rs1048328	A	G	A	G	0.0313497	0.0936	0.0797967	0.09989	FALSE	FALSE	FALSE	finn-b-L12_HYPETROPHICSCAR	19	51527364	0.0856	NA	0.2744	Hypertrophic scar || id:finn-b-L12_HYPETROPHICSCAR	Hypertrophic scar	Hypertrophic scar || ||	TRUE	igd	NA	NA	NA	NA	NA	NA	NA	19	51527364	0.00374376	5.57571e-17	496946	ebi-a-GCST90000618	Serum 25-Hydroxyvitamin D levels || id:ebi-a-GCST90000618	TRUE	reported	igd	2	1	TRUE
rs10859995	C	T	C	T	-0.0436264	-0.0285	0.579841	0.6629	FALSE	FALSE	FALSE	finn-b-L12_HYPETROPHICSCAR	12	96375682	0.0542	NA	0.5987	Hypertrophic scar || id:finn-b-L12_HYPETROPHICSCAR	Hypertrophic scar	Hypertrophic scar || ||	TRUE	igd	NA	NA	NA	NA	NA	NA	NA	12	96375682	0.00205452	4.60045e-100	496946	ebi-a-GCST90000618	Serum 25-Hydroxyvitamin D levels || id:ebi-a-GCST90000618	TRUE	reported	igd	2	1	TRUE
rs11023159	C	T	C	T	0.0482117	-0.0386	0.0325143	0.03054	FALSE	FALSE	FALSE	finn-b-L12_HYPETROPHICSCAR	11	14262063	0.1519	NA	0.7993	Hypertrophic scar || id:finn-b-L12_HYPETROPHICSCAR	Hypertrophic scar	Hypertrophic scar || ||	TRUE	igd	NA	NA	NA	NA	NA	NA	NA	11	14262063	0.00572507	3.72735e-17	496946	ebi-a-GCST90000618	Serum 25-Hydroxyvitamin D levels || id:ebi-a-GCST90000618	TRUE	reported	igd	2	1	TRUE
rs11076175	G	A	G	A	0.0229033	0.081	0.175666	0.1725	FALSE	FALSE	FALSE	finn-b-L12_HYPETROPHICSCAR	16	57006378	0.0682	NA	0.2352	Hypertrophic scar || id:finn-b-L12_HYPETROPHICSCAR	Hypertrophic scar	Hypertrophic scar || ||	TRUE	igd	NA	NA	NA	NA	NA	NA	NA	16	57006378	0.00266997	9.64273e-18	496946	ebi-a-GCST90000618	Serum 25-Hydroxyvitamin D levels || id:ebi-a-GCST90000618	TRUE	reported	igd	2	1	TRUE
rs111515741	A	G	A	G	-0.0487364	0.1292	0.0173081	0.003919	FALSE	FALSE	FALSE	finn-b-L12_HYPETROPHICSCAR	11	14370944	0.4293	NA	0.7635	Hypertrophic scar || id:finn-b-L12_HYPETROPHICSCAR	Hypertrophic scar	Hypertrophic scar || ||	TRUE	igd	NA	NA	NA	NA	NA	NA	NA	11	14370944	0.00779044	3.95185e-10	496946	ebi-a-GCST90000618	Serum 25-Hydroxyvitamin D levels || id:ebi-a-GCST90000618	TRUE	reported	igd	2	1	TRUE
rs11207969	G	A	G	A	0.0209396	-0.0209	0.351365	0.2641	FALSE	FALSE	FALSE	finn-b-L12_HYPETROPHICSCAR	1	62911751	0.0584	NA	0.719701	Hypertrophic scar || id:finn-b-L12_HYPETROPHICSCAR	Hypertrophic scar	Hypertrophic scar || ||	TRUE	igd	NA	NA	NA	NA	NA	NA	NA	1	62911751	0.00212672	7.1351e-23	496946	ebi-a-GCST90000618	Serum 25-Hydroxyvitamin D levels || id:ebi-a-GCST90000618	TRUE	reported	igd	2	1	TRUE
rs11264361	G	T	G	T	0.0174875	-0.0305	0.251408	0.2795	FALSE	FALSE	FALSE	finn-b-L12_HYPETROPHICSCAR	1	155289545	0.0571	NA	0.5932	Hypertrophic scar || id:finn-b-L12_HYPETROPHICSCAR	Hypertrophic scar	Hypertrophic scar || ||	TRUE	igd	NA	NA	NA	NA	NA	NA	NA	1	155289545	0.00234081	7.97444e-14	496946	ebi-a-GCST90000618	Serum 25-Hydroxyvitamin D levels || id:ebi-a-GCST90000618	TRUE	reported	igd	2	1	TRUE
rs1128535	T	C	T	C	0.0164131	0.104	0.500049	0.361	FALSE	FALSE	FALSE	finn-b-L12_HYPETROPHICSCAR	3	49866392	0.0537	NA	0.0529395	Hypertrophic scar || id:finn-b-L12_HYPETROPHICSCAR	Hypertrophic scar	Hypertrophic scar || ||	TRUE	igd	NA	NA	NA	NA	NA	NA	NA	3	49866392	0.0020293	6.06457e-16	496946	ebi-a-GCST90000618	Serum 25-Hydroxyvitamin D levels || id:ebi-a-GCST90000618	TRUE	reported	igd	2	1	TRUE
rs115288876	A	G	A	G	0.0788065	0.0915	0.0433211	0.04012	FALSE	FALSE	FALSE	finn-b-L12_HYPETROPHICSCAR	1	152000117	0.1313	NA	0.4861	Hypertrophic scar || id:finn-b-L12_HYPETROPHICSCAR	Hypertrophic scar	Hypertrophic scar || ||	TRUE	igd	NA	NA	NA	NA	NA	NA	NA	1	152000117	0.00498229	2.3632e-56	496946	ebi-a-GCST90000618	Serum 25-Hydroxyvitamin D levels || id:ebi-a-GCST90000618	TRUE	reported	igd	2	1	TRUE
rs11542462	A	G	A	G	-0.0247803	0.036	0.133511	0.0936	FALSE	FALSE	FALSE	finn-b-L12_HYPETROPHICSCAR	16	82033810	0.089	NA	0.6859	Hypertrophic scar || id:finn-b-L12_HYPETROPHICSCAR	Hypertrophic scar	Hypertrophic scar || ||	TRUE	igd	NA	NA	NA	NA	NA	NA	NA	16	82033810	0.00298265	9.72076e-17	496946	ebi-a-GCST90000618	Serum 25-Hydroxyvitamin D levels || id:ebi-a-GCST90000618	TRUE	reported	igd	2	1	TRUE
rs11600054	A	G	A	G	0.0681747	-0.0125	0.0100965	0.02043	FALSE	FALSE	FALSE	finn-b-L12_HYPETROPHICSCAR	11	14690511	0.1814	NA	0.9451	Hypertrophic scar || id:finn-b-L12_HYPETROPHICSCAR	Hypertrophic scar	Hypertrophic scar || ||	TRUE	igd	NA	NA	NA	NA	NA	NA	NA	11	14690511	0.0101478	1.83992e-11	496946	ebi-a-GCST90000618	Serum 25-Hydroxyvitamin D levels || id:ebi-a-GCST90000618	TRUE	reported	igd	2	1	TRUE
rs11726886	A	C	A	C	-0.0536726	0.0154	0.290783	0.3165	FALSE	FALSE	FALSE	finn-b-L12_HYPETROPHICSCAR	4	72822599	0.0555	NA	0.781399	Hypertrophic scar || id:finn-b-L12_HYPETROPHICSCAR	Hypertrophic scar	Hypertrophic scar || ||	TRUE	igd	NA	NA	NA	NA	NA	NA	NA	4	72822599	0.00225483	3.08319e-125	496946	ebi-a-GCST90000618	Serum 25-Hydroxyvitamin D levels || id:ebi-a-GCST90000618	TRUE	reported	igd	2	1	TRUE
rs117300835	A	G	A	G	-0.334985	0.0749	0.0133061	0.0128	FALSE	FALSE	FALSE	finn-b-L12_HYPETROPHICSCAR	11	15118975	0.2412	NA	0.7561	Hypertrophic scar || id:finn-b-L12_HYPETROPHICSCAR	Hypertrophic scar	Hypertrophic scar || ||	TRUE	igd	NA	NA	NA	NA	NA	NA	NA	11	15118975	0.00886005	1e-200	496946	ebi-a-GCST90000618	Serum 25-Hydroxyvitamin D levels || id:ebi-a-GCST90000618	TRUE	reported	igd	2	1	TRUE
rs11791258	A	G	A	G	0.0140808	-0.1182	0.191072	0.1277	FALSE	FALSE	FALSE	finn-b-L12_HYPETROPHICSCAR	9	107632644	0.0785	NA	0.1321	Hypertrophic scar || id:finn-b-L12_HYPETROPHICSCAR	Hypertrophic scar	Hypertrophic scar || ||	TRUE	igd	NA	NA	NA	NA	NA	NA	NA	9	107632644	0.00258052	4.85434e-08	496946	ebi-a-GCST90000618	Serum 25-Hydroxyvitamin D levels || id:ebi-a-GCST90000618	TRUE	reported	igd	2	1	TRUE
rs11867297	T	C	T	C	0.0135432	-0.0586	0.38533	0.3415	FALSE	FALSE	FALSE	finn-b-L12_HYPETROPHICSCAR	17	66433493	0.0542	NA	0.2803	Hypertrophic scar || id:finn-b-L12_HYPETROPHICSCAR	Hypertrophic scar	Hypertrophic scar || ||	TRUE	igd	NA	NA	NA	NA	NA	NA	NA	17	66433493	0.00209454	1.00649e-10	496946	ebi-a-GCST90000618	Serum 25-Hydroxyvitamin D levels || id:ebi-a-GCST90000618	TRUE	reported	igd	2	1	TRUE
rs12056768	G	T	G	T	-0.0231961	-0.0941	0.584044	0.5245	FALSE	FALSE	FALSE	finn-b-L12_HYPETROPHICSCAR	8	116988527	0.0515	NA	0.0677298	Hypertrophic scar || id:finn-b-L12_HYPETROPHICSCAR	Hypertrophic scar	Hypertrophic scar || ||	TRUE	igd	NA	NA	NA	NA	NA	NA	NA	8	116988527	0.00206406	2.65094e-29	496946	ebi-a-GCST90000618	Serum 25-Hydroxyvitamin D levels || id:ebi-a-GCST90000618	TRUE	reported	igd	2	1	TRUE
rs12153819	T	C	T	C	-0.0178178	-0.0145	0.123154	0.161	FALSE	FALSE	FALSE	finn-b-L12_HYPETROPHICSCAR	6	83824703	0.0699	NA	0.8358	Hypertrophic scar || id:finn-b-L12_HYPETROPHICSCAR	Hypertrophic scar	Hypertrophic scar || ||	TRUE	igd	TRUE	rs12153819	rs62419229	T	C	T	C	6	83773049	0.0030906	8.15831e-09	496946	ebi-a-GCST90000618	Serum 25-Hydroxyvitamin D levels || id:ebi-a-GCST90000618	TRUE	reported	igd	2	1	TRUE
rs12283049	G	A	G	A	-0.0564566	0.0519	0.234433	0.1954	FALSE	FALSE	FALSE	finn-b-L12_HYPETROPHICSCAR	11	14690192	0.0652	NA	0.4259	Hypertrophic scar || id:finn-b-L12_HYPETROPHICSCAR	Hypertrophic scar	Hypertrophic scar || ||	TRUE	igd	NA	NA	NA	NA	NA	NA	NA	11	14690192	0.00240614	9.61612e-122	496946	ebi-a-GCST90000618	Serum 25-Hydroxyvitamin D levels || id:ebi-a-GCST90000618	TRUE	reported	igd	2	1	TRUE
rs12324720	A	G	A	G	-0.0149159	0.0839	0.174629	0.2266	FALSE	FALSE	FALSE	finn-b-L12_HYPETROPHICSCAR	15	64092140	0.0613	NA	0.1709	Hypertrophic scar || id:finn-b-L12_HYPETROPHICSCAR	Hypertrophic scar	Hypertrophic scar || ||	TRUE	igd	NA	NA	NA	NA	NA	NA	NA	15	64092140	0.00267451	2.44625e-08	496946	ebi-a-GCST90000618	Serum 25-Hydroxyvitamin D levels || id:ebi-a-GCST90000618	TRUE	reported	igd	2	1	TRUE
rs12462826	A	G	A	G	-0.0132119	-0.0324	0.369566	0.3308	FALSE	FALSE	FALSE	finn-b-L12_HYPETROPHICSCAR	19	11955767	0.0546	NA	0.5526	Hypertrophic scar || id:finn-b-L12_HYPETROPHICSCAR	Hypertrophic scar	Hypertrophic scar || ||	TRUE	igd	NA	NA	NA	NA	NA	NA	NA	19	11955767	0.0021149	4.18312e-10	496946	ebi-a-GCST90000618	Serum 25-Hydroxyvitamin D levels || id:ebi-a-GCST90000618	TRUE	reported	igd	2	1	TRUE
rs12501515	A	G	A	G	-0.078957	-0.0582	0.58966	0.6207	FALSE	FALSE	FALSE	finn-b-L12_HYPETROPHICSCAR	4	72592838	0.0529	NA	0.2708	Hypertrophic scar || id:finn-b-L12_HYPETROPHICSCAR	Hypertrophic scar	Hypertrophic scar || ||	TRUE	igd	NA	NA	NA	NA	NA	NA	NA	4	72592838	0.00206932	1e-200	496946	ebi-a-GCST90000618	Serum 25-Hydroxyvitamin D levels || id:ebi-a-GCST90000618	TRUE	reported	igd	2	1	TRUE
rs1260326	C	T	C	T	0.0197194	-0.0125	0.603925	0.6494	FALSE	FALSE	FALSE	finn-b-L12_HYPETROPHICSCAR	2	27730940	0.0539	NA	0.8158	Hypertrophic scar || id:finn-b-L12_HYPETROPHICSCAR	Hypertrophic scar	Hypertrophic scar || ||	TRUE	igd	NA	NA	NA	NA	NA	NA	NA	2	27730940	0.00207421	1.96336e-21	496946	ebi-a-GCST90000618	Serum 25-Hydroxyvitamin D levels || id:ebi-a-GCST90000618	TRUE	reported	igd	2	1	TRUE
rs12775091	T	C	T	C	0.0155618	-0.0265	0.213441	0.2957	FALSE	FALSE	FALSE	finn-b-L12_HYPETROPHICSCAR	10	91524012	0.0563	NA	0.6374	Hypertrophic scar || id:finn-b-L12_HYPETROPHICSCAR	Hypertrophic scar	Hypertrophic scar || ||	TRUE	igd	NA	NA	NA	NA	NA	NA	NA	10	91524012	0.00247693	3.32767e-10	496946	ebi-a-GCST90000618	Serum 25-Hydroxyvitamin D levels || id:ebi-a-GCST90000618	TRUE	reported	igd	2	1	TRUE
rs13076508	C	T	C	T	0.0250544	0.2	0.0535034	0.04025	FALSE	FALSE	FALSE	finn-b-L12_HYPETROPHICSCAR	3	52407805	0.1318	NA	0.129	Hypertrophic scar || id:finn-b-L12_HYPETROPHICSCAR	Hypertrophic scar	Hypertrophic scar || ||	TRUE	igd	NA	NA	NA	NA	NA	NA	NA	3	52407805	0.00451036	2.77856e-08	496946	ebi-a-GCST90000618	Serum 25-Hydroxyvitamin D levels || id:ebi-a-GCST90000618	TRUE	reported	igd	2	1	TRUE
rs13108245	G	A	G	A	-0.0122246	-0.0114	0.386601	0.3604	FALSE	FALSE	FALSE	finn-b-L12_HYPETROPHICSCAR	4	57790205	0.0535	NA	0.8305	Hypertrophic scar || id:finn-b-L12_HYPETROPHICSCAR	Hypertrophic scar	Hypertrophic scar || ||	TRUE	igd	NA	NA	NA	NA	NA	NA	NA	4	57790205	0.00208616	4.63234e-09	496946	ebi-a-GCST90000618	Serum 25-Hydroxyvitamin D levels || id:ebi-a-GCST90000618	TRUE	reported	igd	2	1	TRUE
rs1321247	T	A	T	A	-0.0221847	-0.0584	0.101578	0.1136	FALSE	TRUE	FALSE	finn-b-L12_HYPETROPHICSCAR	6	25662873	0.0809	NA	0.4703	Hypertrophic scar || id:finn-b-L12_HYPETROPHICSCAR	Hypertrophic scar	Hypertrophic scar || ||	TRUE	igd	NA	NA	NA	NA	NA	NA	NA	6	25662873	0.00336578	4.36214e-11	496946	ebi-a-GCST90000618	Serum 25-Hydroxyvitamin D levels || id:ebi-a-GCST90000618	TRUE	reported	igd	2	1	TRUE
rs13294734	T	C	T	C	0.012568	-0.0403	0.466128	0.528	FALSE	FALSE	FALSE	finn-b-L12_HYPETROPHICSCAR	9	80710910	0.0515	NA	0.4335	Hypertrophic scar || id:finn-b-L12_HYPETROPHICSCAR	Hypertrophic scar	Hypertrophic scar || ||	TRUE	igd	NA	NA	NA	NA	NA	NA	NA	9	80710910	0.00205837	1.02277e-09	496946	ebi-a-GCST90000618	Serum 25-Hydroxyvitamin D levels || id:ebi-a-GCST90000618	TRUE	reported	igd	2	1	TRUE
rs1343776	A	G	A	G	0.0180762	0.012	0.22133	0.2181	FALSE	FALSE	FALSE	finn-b-L12_HYPETROPHICSCAR	1	41757718	0.0623	NA	0.8468	Hypertrophic scar || id:finn-b-L12_HYPETROPHICSCAR	Hypertrophic scar	Hypertrophic scar || ||	TRUE	igd	NA	NA	NA	NA	NA	NA	NA	1	41757718	0.00245028	1.61659e-13	496946	ebi-a-GCST90000618	Serum 25-Hydroxyvitamin D levels || id:ebi-a-GCST90000618	TRUE	reported	igd	2	1	TRUE
rs138335	G	C	G	C	-0.0137663	-0.0302	0.658587	0.6317	FALSE	TRUE	FALSE	finn-b-L12_HYPETROPHICSCAR	22	41227086	0.0531	NA	0.569399	Hypertrophic scar || id:finn-b-L12_HYPETROPHICSCAR	Hypertrophic scar	Hypertrophic scar || ||	TRUE	igd	NA	NA	NA	NA	NA	NA	NA	22	41227086	0.00215115	1.55887e-10	496946	ebi-a-GCST90000618	Serum 25-Hydroxyvitamin D levels || id:ebi-a-GCST90000618	TRUE	reported	igd	2	1	TRUE
rs1384687	A	G	A	G	-0.0168656	0.076	0.132271	0.2643	FALSE	FALSE	FALSE	finn-b-L12_HYPETROPHICSCAR	8	61525963	0.058	NA	0.1896	Hypertrophic scar || id:finn-b-L12_HYPETROPHICSCAR	Hypertrophic scar	Hypertrophic scar || ||	TRUE	igd	NA	NA	NA	NA	NA	NA	NA	8	61525963	0.00299675	1.82331e-08	496946	ebi-a-GCST90000618	Serum 25-Hydroxyvitamin D levels || id:ebi-a-GCST90000618	TRUE	reported	igd	2	1	TRUE
rs142004400	C	A	C	A	-0.0310034	-0.0309	0.0342066	0.02065	FALSE	FALSE	FALSE	finn-b-L12_HYPETROPHICSCAR	14	50829560	0.1812	NA	0.8648	Hypertrophic scar || id:finn-b-L12_HYPETROPHICSCAR	Hypertrophic scar	Hypertrophic scar || ||	TRUE	igd	NA	NA	NA	NA	NA	NA	NA	14	50829560	0.00559561	3.01328e-08	496946	ebi-a-GCST90000618	Serum 25-Hydroxyvitamin D levels || id:ebi-a-GCST90000618	TRUE	reported	igd	2	1	TRUE
rs142158911	A	G	A	G	0.026284	0.0158	0.111826	0.1024	FALSE	FALSE	FALSE	finn-b-L12_HYPETROPHICSCAR	19	11190534	0.0838	NA	0.8501	Hypertrophic scar || id:finn-b-L12_HYPETROPHICSCAR	Hypertrophic scar	Hypertrophic scar || ||	TRUE	igd	NA	NA	NA	NA	NA	NA	NA	19	11190534	0.00323446	4.42792e-16	496946	ebi-a-GCST90000618	Serum 25-Hydroxyvitamin D levels || id:ebi-a-GCST90000618	TRUE	reported	igd	2	1	TRUE
rs144965707	A	G	A	G	-0.0348143	-0.0783	0.0618296	0.05345	FALSE	FALSE	FALSE	finn-b-L12_HYPETROPHICSCAR	11	14093639	0.1141	NA	0.4927	Hypertrophic scar || id:finn-b-L12_HYPETROPHICSCAR	Hypertrophic scar	Hypertrophic scar || ||	TRUE	igd	TRUE	rs144965707	rs78684224	A	G	A	G	11	14059511	0.00421754	1.52335e-16	496946	ebi-a-GCST90000618	Serum 25-Hydroxyvitamin D levels || id:ebi-a-GCST90000618	TRUE	reported	igd	2	1	TRUE
rs1532085	G	A	G	A	0.0252805	0.042	0.616672	0.5769	FALSE	FALSE	FALSE	finn-b-L12_HYPETROPHICSCAR	15	58683366	0.052	NA	0.4184	Hypertrophic scar || id:finn-b-L12_HYPETROPHICSCAR	Hypertrophic scar	Hypertrophic scar || ||	TRUE	igd	NA	NA	NA	NA	NA	NA	NA	15	58683366	0.00208639	8.59805e-34	496946	ebi-a-GCST90000618	Serum 25-Hydroxyvitamin D levels || id:ebi-a-GCST90000618	TRUE	reported	igd	2	1	TRUE
rs1627043	C	G	C	G	-0.0486441	-0.0235	0.0332414	0.03737	FALSE	TRUE	FALSE	finn-b-L12_HYPETROPHICSCAR	11	71110175	0.1351	NA	0.8622	Hypertrophic scar || id:finn-b-L12_HYPETROPHICSCAR	Hypertrophic scar	Hypertrophic scar || ||	TRUE	igd	NA	NA	NA	NA	NA	NA	NA	11	71110175	0.00566106	8.4918e-18	496946	ebi-a-GCST90000618	Serum 25-Hydroxyvitamin D levels || id:ebi-a-GCST90000618	TRUE	reported	igd	2	1	TRUE
rs1684600	T	C	T	C	-0.0125301	0.0274	0.298695	0.2522	FALSE	FALSE	FALSE	finn-b-L12_HYPETROPHICSCAR	16	4594671	0.0595	NA	0.645601	Hypertrophic scar || id:finn-b-L12_HYPETROPHICSCAR	Hypertrophic scar	Hypertrophic scar || ||	TRUE	igd	NA	NA	NA	NA	NA	NA	NA	16	4594671	0.00221719	1.59188e-08	496946	ebi-a-GCST90000618	Serum 25-Hydroxyvitamin D levels || id:ebi-a-GCST90000618	TRUE	reported	igd	2	1	TRUE
rs17207784	C	T	C	T	-0.0134939	0.0751	0.324195	0.3151	FALSE	FALSE	FALSE	finn-b-L12_HYPETROPHICSCAR	6	22768668	0.0554	NA	0.1752	Hypertrophic scar || id:finn-b-L12_HYPETROPHICSCAR	Hypertrophic scar	Hypertrophic scar || ||	TRUE	igd	NA	NA	NA	NA	NA	NA	NA	6	22768668	0.0021713	5.14375e-10	496946	ebi-a-GCST90000618	Serum 25-Hydroxyvitamin D levels || id:ebi-a-GCST90000618	TRUE	reported	igd	2	1	TRUE
rs17473257	A	G	A	G	-0.0611372	-0.0685	0.0172466	0.01662	FALSE	FALSE	FALSE	finn-b-L12_HYPETROPHICSCAR	11	14283186	0.1999	NA	0.7317	Hypertrophic scar || id:finn-b-L12_HYPETROPHICSCAR	Hypertrophic scar	Hypertrophic scar || ||	TRUE	igd	NA	NA	NA	NA	NA	NA	NA	11	14283186	0.00780044	4.59092e-15	496946	ebi-a-GCST90000618	Serum 25-Hydroxyvitamin D levels || id:ebi-a-GCST90000618	TRUE	reported	igd	2	1	TRUE
rs1800588	T	C	T	C	-0.0305021	-0.0801	0.214964	0.2488	FALSE	FALSE	FALSE	finn-b-L12_HYPETROPHICSCAR	15	58723675	0.0593	NA	0.1766	Hypertrophic scar || id:finn-b-L12_HYPETROPHICSCAR	Hypertrophic scar	Hypertrophic scar || ||	TRUE	igd	NA	NA	NA	NA	NA	NA	NA	15	58723675	0.00246932	4.72607e-35	496946	ebi-a-GCST90000618	Serum 25-Hydroxyvitamin D levels || id:ebi-a-GCST90000618	TRUE	reported	igd	2	1	TRUE
rs1841850	C	A	C	A	0.0304395	-0.0141	0.117085	0.1849	FALSE	FALSE	FALSE	finn-b-L12_HYPETROPHICSCAR	20	52718555	0.0666	NA	0.8324	Hypertrophic scar || id:finn-b-L12_HYPETROPHICSCAR	Hypertrophic scar	Hypertrophic scar || ||	TRUE	igd	TRUE	rs1841850	rs8123293	C	A	G	A	20	52718179	0.00316491	6.72667e-22	496946	ebi-a-GCST90000618	Serum 25-Hydroxyvitamin D levels || id:ebi-a-GCST90000618	TRUE	reported	igd	2	1	TRUE
rs1858889	C	A	C	A	0.0134514	0.0319	0.502532	0.4599	FALSE	FALSE	FALSE	finn-b-L12_HYPETROPHICSCAR	7	107117447	0.0515	NA	0.5359	Hypertrophic scar || id:finn-b-L12_HYPETROPHICSCAR	Hypertrophic scar	Hypertrophic scar || ||	TRUE	igd	NA	NA	NA	NA	NA	NA	NA	7	107117447	0.00203065	3.4914e-11	496946	ebi-a-GCST90000618	Serum 25-Hydroxyvitamin D levels || id:ebi-a-GCST90000618	TRUE	reported	igd	2	1	TRUE
rs1871395	G	A	G	A	-0.0203733	0.0569	0.152679	0.2801	FALSE	FALSE	FALSE	finn-b-L12_HYPETROPHICSCAR	12	21352315	0.0572	NA	0.3204	Hypertrophic scar || id:finn-b-L12_HYPETROPHICSCAR	Hypertrophic scar	Hypertrophic scar || ||	TRUE	igd	NA	NA	NA	NA	NA	NA	NA	12	21352315	0.00282689	5.72137e-13	496946	ebi-a-GCST90000618	Serum 25-Hydroxyvitamin D levels || id:ebi-a-GCST90000618	TRUE	reported	igd	2	1	TRUE
rs1949633	C	T	C	T	0.0114162	-0.001	0.605759	0.6443	FALSE	FALSE	FALSE	finn-b-L12_HYPETROPHICSCAR	3	153758806	0.0538	NA	0.9859	Hypertrophic scar || id:finn-b-L12_HYPETROPHICSCAR	Hypertrophic scar	Hypertrophic scar || ||	TRUE	igd	NA	NA	NA	NA	NA	NA	NA	3	153758806	0.00208637	4.45492e-08	496946	ebi-a-GCST90000618	Serum 25-Hydroxyvitamin D levels || id:ebi-a-GCST90000618	TRUE	reported	igd	2	1	TRUE
rs2037511	A	G	A	G	0.0176624	0.0025	0.165924	0.1605	FALSE	FALSE	FALSE	finn-b-L12_HYPETROPHICSCAR	18	61366207	0.07	NA	0.9713	Hypertrophic scar || id:finn-b-L12_HYPETROPHICSCAR	Hypertrophic scar	Hypertrophic scar || ||	TRUE	igd	NA	NA	NA	NA	NA	NA	NA	18	61366207	0.00272732	9.41239e-11	496946	ebi-a-GCST90000618	Serum 25-Hydroxyvitamin D levels || id:ebi-a-GCST90000618	TRUE	reported	igd	2	1	TRUE
rs2074735	C	G	C	G	0.0292667	0.1558	0.0648365	0.1421	FALSE	TRUE	FALSE	finn-b-L12_HYPETROPHICSCAR	22	31535872	0.0735	NA	0.0340197	Hypertrophic scar || id:finn-b-L12_HYPETROPHICSCAR	Hypertrophic scar	Hypertrophic scar || ||	TRUE	igd	NA	NA	NA	NA	NA	NA	NA	22	31535872	0.00412	1.21563e-12	496946	ebi-a-GCST90000618	Serum 25-Hydroxyvitamin D levels || id:ebi-a-GCST90000618	TRUE	reported	igd	2	1	TRUE
rs2171427	A	G	A	G	-0.0165489	-0.0536	0.156491	0.1555	FALSE	FALSE	FALSE	finn-b-L12_HYPETROPHICSCAR	12	24822366	0.0707	NA	0.4482	Hypertrophic scar || id:finn-b-L12_HYPETROPHICSCAR	Hypertrophic scar	Hypertrophic scar || ||	TRUE	igd	TRUE	rs2171427	rs11047561	A	G	G	C	12	24822154	0.00281738	4.25706e-09	496946	ebi-a-GCST90000618	Serum 25-Hydroxyvitamin D levels || id:ebi-a-GCST90000618	TRUE	reported	igd	2	1	TRUE
rs2229742	C	G	C	G	-0.0249837	0.051	0.104659	0.1111	FALSE	TRUE	FALSE	finn-b-L12_HYPETROPHICSCAR	21	16339172	0.0826	NA	0.537	Hypertrophic scar || id:finn-b-L12_HYPETROPHICSCAR	Hypertrophic scar	Hypertrophic scar || ||	TRUE	igd	NA	NA	NA	NA	NA	NA	NA	21	16339172	0.00331409	4.75007e-14	496946	ebi-a-GCST90000618	Serum 25-Hydroxyvitamin D levels || id:ebi-a-GCST90000618	TRUE	reported	igd	2	1	TRUE
rs2245133	C	T	C	T	-0.0212917	-0.1424	0.164339	0.2147	FALSE	FALSE	FALSE	finn-b-L12_HYPETROPHICSCAR	6	131931092	0.0624	NA	0.0225102	Hypertrophic scar || id:finn-b-L12_HYPETROPHICSCAR	Hypertrophic scar	Hypertrophic scar || ||	TRUE	igd	NA	NA	NA	NA	NA	NA	NA	6	131931092	0.00273999	7.80369e-15	496946	ebi-a-GCST90000618	Serum 25-Hydroxyvitamin D levels || id:ebi-a-GCST90000618	TRUE	reported	igd	2	1	TRUE
rs2297991	C	T	C	T	0.0127547	-0.0011	0.718478	0.661	FALSE	FALSE	FALSE	finn-b-L12_HYPETROPHICSCAR	10	113913222	0.0542	NA	0.9841	Hypertrophic scar || id:finn-b-L12_HYPETROPHICSCAR	Hypertrophic scar	Hypertrophic scar || ||	TRUE	igd	NA	NA	NA	NA	NA	NA	NA	10	113913222	0.00225578	1.5656e-08	496946	ebi-a-GCST90000618	Serum 25-Hydroxyvitamin D levels || id:ebi-a-GCST90000618	TRUE	reported	igd	2	1	TRUE
rs2398113	G	A	G	A	-0.0117606	0.0254	0.423526	0.3359	FALSE	FALSE	FALSE	finn-b-L12_HYPETROPHICSCAR	10	10078742	0.0544	NA	0.641	Hypertrophic scar || id:finn-b-L12_HYPETROPHICSCAR	Hypertrophic scar	Hypertrophic scar || ||	TRUE	igd	TRUE	rs2398113	rs17147117	G	A	C	A	10	10076429	0.00205797	1.09921e-08	496946	ebi-a-GCST90000618	Serum 25-Hydroxyvitamin D levels || id:ebi-a-GCST90000618	TRUE	reported	igd	2	1	TRUE
rs2494429	G	A	G	A	-0.0148459	-0.0764	0.822999	0.8252	FALSE	FALSE	FALSE	finn-b-L12_HYPETROPHICSCAR	1	2339395	0.0679	NA	0.2608	Hypertrophic scar || id:finn-b-L12_HYPETROPHICSCAR	Hypertrophic scar	Hypertrophic scar || ||	TRUE	igd	NA	NA	NA	NA	NA	NA	NA	1	2339395	0.00267333	2.80292e-08	496946	ebi-a-GCST90000618	Serum 25-Hydroxyvitamin D levels || id:ebi-a-GCST90000618	TRUE	reported	igd	2	1	TRUE
rs2511279	G	C	G	C	0.0981721	0.0265	0.960373	0.9297	FALSE	TRUE	FALSE	finn-b-L12_HYPETROPHICSCAR	11	71130419	0.1019	NA	0.7946	Hypertrophic scar || id:finn-b-L12_HYPETROPHICSCAR	Hypertrophic scar	Hypertrophic scar || ||	TRUE	igd	NA	NA	NA	NA	NA	NA	NA	11	71130419	0.00520826	2.97715e-79	496946	ebi-a-GCST90000618	Serum 25-Hydroxyvitamin D levels || id:ebi-a-GCST90000618	TRUE	reported	igd	2	1	TRUE
rs2595644	T	G	T	G	-0.0122625	-0.082	0.384889	0.3438	FALSE	FALSE	FALSE	finn-b-L12_HYPETROPHICSCAR	7	43980540	0.0543	NA	0.1307	Hypertrophic scar || id:finn-b-L12_HYPETROPHICSCAR	Hypertrophic scar	Hypertrophic scar || ||	TRUE	igd	NA	NA	NA	NA	NA	NA	NA	7	43980540	0.00209685	4.9737e-09	496946	ebi-a-GCST90000618	Serum 25-Hydroxyvitamin D levels || id:ebi-a-GCST90000618	TRUE	reported	igd	2	1	TRUE
rs2710651	A	G	A	G	-0.0115892	-0.0215	0.526101	0.4586	FALSE	FALSE	FALSE	finn-b-L12_HYPETROPHICSCAR	2	63166379	0.0517	NA	0.677699	Hypertrophic scar || id:finn-b-L12_HYPETROPHICSCAR	Hypertrophic scar	Hypertrophic scar || ||	TRUE	igd	NA	NA	NA	NA	NA	NA	NA	2	63166379	0.00203474	1.2288e-08	496946	ebi-a-GCST90000618	Serum 25-Hydroxyvitamin D levels || id:ebi-a-GCST90000618	TRUE	reported	igd	2	1	TRUE
rs2756119	A	G	A	G	0.0121434	0.0037	0.38143	0.382	FALSE	FALSE	FALSE	finn-b-L12_HYPETROPHICSCAR	14	104001517	0.0532	NA	0.944	Hypertrophic scar || id:finn-b-L12_HYPETROPHICSCAR	Hypertrophic scar	Hypertrophic scar || ||	TRUE	igd	NA	NA	NA	NA	NA	NA	NA	14	104001517	0.0021104	8.71224e-09	496946	ebi-a-GCST90000618	Serum 25-Hydroxyvitamin D levels || id:ebi-a-GCST90000618	TRUE	reported	igd	2	1	TRUE
rs2807834	G	T	G	T	-0.0150625	0.0769	0.68514	0.7109	FALSE	FALSE	FALSE	finn-b-L12_HYPETROPHICSCAR	1	220970593	0.0567	NA	0.175	Hypertrophic scar || id:finn-b-L12_HYPETROPHICSCAR	Hypertrophic scar	Hypertrophic scar || ||	TRUE	igd	NA	NA	NA	NA	NA	NA	NA	1	220970593	0.00218678	5.65979e-12	496946	ebi-a-GCST90000618	Serum 25-Hydroxyvitamin D levels || id:ebi-a-GCST90000618	TRUE	reported	igd	2	1	TRUE
rs28435470	A	G	A	G	-0.0118696	-0.0462	0.663204	0.5813	FALSE	FALSE	FALSE	finn-b-L12_HYPETROPHICSCAR	12	133067473	0.0523	NA	0.3769	Hypertrophic scar || id:finn-b-L12_HYPETROPHICSCAR	Hypertrophic scar	Hypertrophic scar || ||	TRUE	igd	NA	NA	NA	NA	NA	NA	NA	12	133067473	0.00214831	3.29367e-08	496946	ebi-a-GCST90000618	Serum 25-Hydroxyvitamin D levels || id:ebi-a-GCST90000618	TRUE	reported	igd	2	1	TRUE
rs2847500	A	G	A	G	-0.022548	0.0592	0.123204	0.1489	FALSE	FALSE	FALSE	finn-b-L12_HYPETROPHICSCAR	11	120114421	0.0728	NA	0.4161	Hypertrophic scar || id:finn-b-L12_HYPETROPHICSCAR	Hypertrophic scar	Hypertrophic scar || ||	TRUE	igd	NA	NA	NA	NA	NA	NA	NA	11	120114421	0.00308665	2.77268e-13	496946	ebi-a-GCST90000618	Serum 25-Hydroxyvitamin D levels || id:ebi-a-GCST90000618	TRUE	reported	igd	2	1	TRUE
rs290400	A	G	A	G	-0.0130967	0.0807	0.665472	0.6136	FALSE	FALSE	FALSE	finn-b-L12_HYPETROPHICSCAR	20	52698179	0.0527	NA	0.1261	Hypertrophic scar || id:finn-b-L12_HYPETROPHICSCAR	Hypertrophic scar	Hypertrophic scar || ||	TRUE	igd	NA	NA	NA	NA	NA	NA	NA	20	52698179	0.00216338	1.41465e-09	496946	ebi-a-GCST90000618	Serum 25-Hydroxyvitamin D levels || id:ebi-a-GCST90000618	TRUE	reported	igd	2	1	TRUE
rs3114045	C	T	C	T	-0.0221737	-0.0382	0.866137	0.8723	FALSE	FALSE	FALSE	finn-b-L12_HYPETROPHICSCAR	4	100252560	0.0767	NA	0.6186	Hypertrophic scar || id:finn-b-L12_HYPETROPHICSCAR	Hypertrophic scar	Hypertrophic scar || ||	TRUE	igd	NA	NA	NA	NA	NA	NA	NA	4	100252560	0.00298008	1.00207e-13	496946	ebi-a-GCST90000618	Serum 25-Hydroxyvitamin D levels || id:ebi-a-GCST90000618	TRUE	reported	igd	2	1	TRUE
rs325393	T	G	T	G	-0.0136497	-0.047	0.278218	0.3169	FALSE	FALSE	FALSE	finn-b-L12_HYPETROPHICSCAR	15	100229260	0.0552	NA	0.3938	Hypertrophic scar || id:finn-b-L12_HYPETROPHICSCAR	Hypertrophic scar	Hypertrophic scar || ||	TRUE	igd	NA	NA	NA	NA	NA	NA	NA	15	100229260	0.00227676	2.03226e-09	496946	ebi-a-GCST90000618	Serum 25-Hydroxyvitamin D levels || id:ebi-a-GCST90000618	TRUE	reported	igd	2	1	TRUE
rs34186890	G	A	G	A	-0.0156853	0.0264	0.259637	0.2458	FALSE	FALSE	FALSE	finn-b-L12_HYPETROPHICSCAR	3	141720712	0.0598	NA	0.6593	Hypertrophic scar || id:finn-b-L12_HYPETROPHICSCAR	Hypertrophic scar	Hypertrophic scar || ||	TRUE	igd	NA	NA	NA	NA	NA	NA	NA	3	141720712	0.00231839	1.3277e-11	496946	ebi-a-GCST90000618	Serum 25-Hydroxyvitamin D levels || id:ebi-a-GCST90000618	TRUE	reported	igd	2	1	TRUE
rs34726834	T	C	T	C	0.014013	0.046	0.252209	0.2961	FALSE	FALSE	FALSE	finn-b-L12_HYPETROPHICSCAR	8	25889606	0.0561	NA	0.4123	Hypertrophic scar || id:finn-b-L12_HYPETROPHICSCAR	Hypertrophic scar	Hypertrophic scar || ||	TRUE	igd	NA	NA	NA	NA	NA	NA	NA	8	25889606	0.00234858	2.42237e-09	496946	ebi-a-GCST90000618	Serum 25-Hydroxyvitamin D levels || id:ebi-a-GCST90000618	TRUE	reported	igd	2	1	TRUE
rs35270497	T	C	T	C	0.0156723	0.0674	0.176236	0.2113	FALSE	FALSE	FALSE	finn-b-L12_HYPETROPHICSCAR	2	38259872	0.063	NA	0.285	Hypertrophic scar || id:finn-b-L12_HYPETROPHICSCAR	Hypertrophic scar	Hypertrophic scar || ||	TRUE	igd	NA	NA	NA	NA	NA	NA	NA	2	38259872	0.0026815	5.07715e-09	496946	ebi-a-GCST90000618	Serum 25-Hydroxyvitamin D levels || id:ebi-a-GCST90000618	TRUE	reported	igd	2	1	TRUE
rs35823191	C	T	C	T	-0.0232636	-0.0681	0.342049	0.3679	FALSE	FALSE	FALSE	finn-b-L12_HYPETROPHICSCAR	1	17560123	0.0534	NA	0.2022	Hypertrophic scar || id:finn-b-L12_HYPETROPHICSCAR	Hypertrophic scar	Hypertrophic scar || ||	TRUE	igd	NA	NA	NA	NA	NA	NA	NA	1	17560123	0.00214072	1.65272e-27	496946	ebi-a-GCST90000618	Serum 25-Hydroxyvitamin D levels || id:ebi-a-GCST90000618	TRUE	reported	igd	2	1	TRUE
rs3732220	A	G	A	G	-0.0478406	0.1391	0.0852646	0.07385	FALSE	FALSE	FALSE	finn-b-L12_HYPETROPHICSCAR	2	234627048	0.0986	NA	0.1583	Hypertrophic scar || id:finn-b-L12_HYPETROPHICSCAR	Hypertrophic scar	Hypertrophic scar || ||	TRUE	igd	NA	NA	NA	NA	NA	NA	NA	2	234627048	0.00363266	1.31341e-39	496946	ebi-a-GCST90000618	Serum 25-Hydroxyvitamin D levels || id:ebi-a-GCST90000618	TRUE	reported	igd	2	1	TRUE
rs3829251	A	G	A	G	-0.114453	-0.0186	0.133277	0.2688	FALSE	FALSE	FALSE	finn-b-L12_HYPETROPHICSCAR	11	71194559	0.0578	NA	0.747599	Hypertrophic scar || id:finn-b-L12_HYPETROPHICSCAR	Hypertrophic scar	Hypertrophic scar || ||	TRUE	igd	NA	NA	NA	NA	NA	NA	NA	11	71194559	0.00298056	1e-200	496946	ebi-a-GCST90000618	Serum 25-Hydroxyvitamin D levels || id:ebi-a-GCST90000618	TRUE	reported	igd	2	1	TRUE
rs4147536	C	A	C	A	-0.0148038	0.0197	0.788613	0.7487	FALSE	FALSE	FALSE	finn-b-L12_HYPETROPHICSCAR	4	100239112	0.0591	NA	0.738999	Hypertrophic scar || id:finn-b-L12_HYPETROPHICSCAR	Hypertrophic scar	Hypertrophic scar || ||	TRUE	igd	NA	NA	NA	NA	NA	NA	NA	4	100239112	0.00249007	2.76179e-09	496946	ebi-a-GCST90000618	Serum 25-Hydroxyvitamin D levels || id:ebi-a-GCST90000618	TRUE	reported	igd	2	1	TRUE
rs4348160	G	T	G	T	-0.0258401	0.0363	0.326968	0.4645	FALSE	FALSE	FALSE	finn-b-L12_HYPETROPHICSCAR	4	70017531	0.0516	NA	0.4811	Hypertrophic scar || id:finn-b-L12_HYPETROPHICSCAR	Hypertrophic scar	Hypertrophic scar || ||	TRUE	igd	NA	NA	NA	NA	NA	NA	NA	4	70017531	0.00216263	6.61607e-33	496946	ebi-a-GCST90000618	Serum 25-Hydroxyvitamin D levels || id:ebi-a-GCST90000618	TRUE	reported	igd	2	1	TRUE
rs4364259	A	G	A	G	0.0172408	-0.0538	0.198665	0.2211	FALSE	FALSE	FALSE	finn-b-L12_HYPETROPHICSCAR	4	15892159	0.0626	NA	0.39	Hypertrophic scar || id:finn-b-L12_HYPETROPHICSCAR	Hypertrophic scar	Hypertrophic scar || ||	TRUE	igd	NA	NA	NA	NA	NA	NA	NA	4	15892159	0.00256676	1.85524e-11	496946	ebi-a-GCST90000618	Serum 25-Hydroxyvitamin D levels || id:ebi-a-GCST90000618	TRUE	reported	igd	2	1	TRUE
rs4420638	G	A	G	A	-0.0192973	-0.0578	0.176831	0.2721	FALSE	FALSE	FALSE	finn-b-L12_HYPETROPHICSCAR	19	45422946	0.0578	NA	0.3172	Hypertrophic scar || id:finn-b-L12_HYPETROPHICSCAR	Hypertrophic scar	Hypertrophic scar || ||	TRUE	igd	NA	NA	NA	NA	NA	NA	NA	19	45422946	0.00265905	3.95094e-13	496946	ebi-a-GCST90000618	Serum 25-Hydroxyvitamin D levels || id:ebi-a-GCST90000618	TRUE	reported	igd	2	1	TRUE
rs4580037	C	A	C	A	-0.0135627	0.0447	0.285578	0.269	FALSE	FALSE	FALSE	finn-b-L12_HYPETROPHICSCAR	13	55702646	0.0578	NA	0.4393	Hypertrophic scar || id:finn-b-L12_HYPETROPHICSCAR	Hypertrophic scar	Hypertrophic scar || ||	TRUE	igd	NA	NA	NA	NA	NA	NA	NA	13	55702646	0.00225079	1.68306e-09	496946	ebi-a-GCST90000618	Serum 25-Hydroxyvitamin D levels || id:ebi-a-GCST90000618	TRUE	reported	igd	2	1	TRUE
rs512083	C	T	C	T	0.0122172	0.0419	0.462488	0.4884	FALSE	FALSE	FALSE	finn-b-L12_HYPETROPHICSCAR	1	46027355	0.0514	NA	0.4152	Hypertrophic scar || id:finn-b-L12_HYPETROPHICSCAR	Hypertrophic scar	Hypertrophic scar || ||	TRUE	igd	NA	NA	NA	NA	NA	NA	NA	1	46027355	0.00204286	2.22526e-09	496946	ebi-a-GCST90000618	Serum 25-Hydroxyvitamin D levels || id:ebi-a-GCST90000618	TRUE	reported	igd	2	1	TRUE
rs5770794	T	C	T	C	-0.0133141	0.0295	0.3143	0.3698	FALSE	FALSE	FALSE	finn-b-L12_HYPETROPHICSCAR	22	50880781	0.0533	NA	0.579599	Hypertrophic scar || id:finn-b-L12_HYPETROPHICSCAR	Hypertrophic scar	Hypertrophic scar || ||	TRUE	igd	NA	NA	NA	NA	NA	NA	NA	22	50880781	0.00221143	1.738e-09	496946	ebi-a-GCST90000618	Serum 25-Hydroxyvitamin D levels || id:ebi-a-GCST90000618	TRUE	reported	igd	2	1	TRUE
rs6129648	G	A	G	A	0.0140631	-0.0316	0.379837	0.3313	FALSE	FALSE	FALSE	finn-b-L12_HYPETROPHICSCAR	20	39231118	0.0546	NA	0.5622	Hypertrophic scar || id:finn-b-L12_HYPETROPHICSCAR	Hypertrophic scar	Hypertrophic scar || ||	TRUE	igd	NA	NA	NA	NA	NA	NA	NA	20	39231118	0.00210628	2.44287e-11	496946	ebi-a-GCST90000618	Serum 25-Hydroxyvitamin D levels || id:ebi-a-GCST90000618	TRUE	reported	igd	2	1	TRUE
rs61698755	C	T	C	T	-0.011465	-0.0253	0.560041	0.5484	FALSE	FALSE	FALSE	finn-b-L12_HYPETROPHICSCAR	17	79257880	0.0519	NA	0.6254	Hypertrophic scar || id:finn-b-L12_HYPETROPHICSCAR	Hypertrophic scar	Hypertrophic scar || ||	TRUE	igd	NA	NA	NA	NA	NA	NA	NA	17	79257880	0.0020505	2.25372e-08	496946	ebi-a-GCST90000618	Serum 25-Hydroxyvitamin D levels || id:ebi-a-GCST90000618	TRUE	reported	igd	2	1	TRUE
rs61747728	T	C	T	C	0.0303061	-0.1214	0.0385611	0.06368	FALSE	FALSE	FALSE	finn-b-L12_HYPETROPHICSCAR	1	179526214	0.1056	NA	0.2505	Hypertrophic scar || id:finn-b-L12_HYPETROPHICSCAR	Hypertrophic scar	Hypertrophic scar || ||	TRUE	igd	NA	NA	NA	NA	NA	NA	NA	1	179526214	0.00526894	8.82755e-09	496946	ebi-a-GCST90000618	Serum 25-Hydroxyvitamin D levels || id:ebi-a-GCST90000618	TRUE	reported	igd	2	1	TRUE
rs61813875	G	C	G	C	0.0821291	-0.3628	0.0248209	0.008755	FALSE	TRUE	FALSE	finn-b-L12_HYPETROPHICSCAR	1	152536650	0.2868	NA	0.2059	Hypertrophic scar || id:finn-b-L12_HYPETROPHICSCAR	Hypertrophic scar	Hypertrophic scar || ||	TRUE	igd	NA	NA	NA	NA	NA	NA	NA	1	152536650	0.00658876	1.15824e-35	496946	ebi-a-GCST90000618	Serum 25-Hydroxyvitamin D levels || id:ebi-a-GCST90000618	TRUE	reported	igd	2	1	TRUE
rs61887421	C	T	C	T	-0.036726	0.0219	0.0300871	0.03073	FALSE	FALSE	FALSE	finn-b-L12_HYPETROPHICSCAR	11	70949673	0.1504	NA	0.884	Hypertrophic scar || id:finn-b-L12_HYPETROPHICSCAR	Hypertrophic scar	Hypertrophic scar || ||	TRUE	igd	NA	NA	NA	NA	NA	NA	NA	11	70949673	0.00597754	8.04674e-10	496946	ebi-a-GCST90000618	Serum 25-Hydroxyvitamin D levels || id:ebi-a-GCST90000618	TRUE	reported	igd	2	1	TRUE
rs62007299	A	G	A	G	-0.0124205	0.1794	0.712958	0.6756	FALSE	FALSE	FALSE	finn-b-L12_HYPETROPHICSCAR	15	77711719	0.0549	NA	0.001073	Hypertrophic scar || id:finn-b-L12_HYPETROPHICSCAR	Hypertrophic scar	Hypertrophic scar || ||	TRUE	igd	NA	NA	NA	NA	NA	NA	NA	15	77711719	0.00224413	3.11853e-08	496946	ebi-a-GCST90000618	Serum 25-Hydroxyvitamin D levels || id:ebi-a-GCST90000618	TRUE	reported	igd	2	1	TRUE
rs62129966	A	C	A	C	0.0611636	-0.0577	0.160854	0.1516	FALSE	FALSE	FALSE	finn-b-L12_HYPETROPHICSCAR	19	48374950	0.0713	NA	0.4184	Hypertrophic scar || id:finn-b-L12_HYPETROPHICSCAR	Hypertrophic scar	Hypertrophic scar || ||	TRUE	igd	NA	NA	NA	NA	NA	NA	NA	19	48374950	0.00276373	1.59588e-108	496946	ebi-a-GCST90000618	Serum 25-Hydroxyvitamin D levels || id:ebi-a-GCST90000618	TRUE	reported	igd	2	1	TRUE
rs635634	T	C	T	C	-0.0150476	-0.091	0.186573	0.2001	FALSE	FALSE	FALSE	finn-b-L12_HYPETROPHICSCAR	9	136155000	0.0642	NA	0.1565	Hypertrophic scar || id:finn-b-L12_HYPETROPHICSCAR	Hypertrophic scar	Hypertrophic scar || ||	TRUE	igd	NA	NA	NA	NA	NA	NA	NA	9	136155000	0.0026042	7.55092e-09	496946	ebi-a-GCST90000618	Serum 25-Hydroxyvitamin D levels || id:ebi-a-GCST90000618	TRUE	reported	igd	2	1	TRUE
rs6438900	G	C	G	C	0.0150486	-0.0892	0.256034	0.3063	FALSE	TRUE	FALSE	finn-b-L12_HYPETROPHICSCAR	3	125148287	0.0559	NA	0.1104	Hypertrophic scar || id:finn-b-L12_HYPETROPHICSCAR	Hypertrophic scar	Hypertrophic scar || ||	TRUE	igd	NA	NA	NA	NA	NA	NA	NA	3	125148287	0.00234031	1.27447e-10	496946	ebi-a-GCST90000618	Serum 25-Hydroxyvitamin D levels || id:ebi-a-GCST90000618	TRUE	reported	igd	2	1	TRUE
rs6672758	T	C	T	C	0.0162478	-0.0504	0.80023	0.7415	FALSE	FALSE	FALSE	finn-b-L12_HYPETROPHICSCAR	1	230303512	0.0588	NA	0.3911	Hypertrophic scar || id:finn-b-L12_HYPETROPHICSCAR	Hypertrophic scar	Hypertrophic scar || ||	TRUE	igd	NA	NA	NA	NA	NA	NA	NA	1	230303512	0.0025554	2.04094e-10	496946	ebi-a-GCST90000618	Serum 25-Hydroxyvitamin D levels || id:ebi-a-GCST90000618	TRUE	reported	igd	2	1	TRUE
rs6834488	T	C	T	C	-0.01445	-0.0014	0.422833	0.3254	FALSE	FALSE	FALSE	finn-b-L12_HYPETROPHICSCAR	4	88178919	0.055	NA	0.9793	Hypertrophic scar || id:finn-b-L12_HYPETROPHICSCAR	Hypertrophic scar	Hypertrophic scar || ||	TRUE	igd	NA	NA	NA	NA	NA	NA	NA	4	88178919	0.00205911	2.25684e-12	496946	ebi-a-GCST90000618	Serum 25-Hydroxyvitamin D levels || id:ebi-a-GCST90000618	TRUE	reported	igd	2	1	TRUE
rs71599974	G	A	G	A	0.0257378	0.0089	0.148048	0.1362	FALSE	FALSE	FALSE	finn-b-L12_HYPETROPHICSCAR	4	71765339	0.0751	NA	0.9055	Hypertrophic scar || id:finn-b-L12_HYPETROPHICSCAR	Hypertrophic scar	Hypertrophic scar || ||	TRUE	igd	NA	NA	NA	NA	NA	NA	NA	4	71765339	0.00286182	2.39497e-19	496946	ebi-a-GCST90000618	Serum 25-Hydroxyvitamin D levels || id:ebi-a-GCST90000618	TRUE	reported	igd	2	1	TRUE
rs727857	A	G	A	G	-0.0120548	-0.0204	0.61181	0.5376	FALSE	FALSE	FALSE	finn-b-L12_HYPETROPHICSCAR	2	58981967	0.0516	NA	0.691899	Hypertrophic scar || id:finn-b-L12_HYPETROPHICSCAR	Hypertrophic scar	Hypertrophic scar || ||	TRUE	igd	NA	NA	NA	NA	NA	NA	NA	2	58981967	0.00209882	9.26659e-09	496946	ebi-a-GCST90000618	Serum 25-Hydroxyvitamin D levels || id:ebi-a-GCST90000618	TRUE	reported	igd	2	1	TRUE
rs733454	T	C	T	C	0.0188545	0.3421	0.0991663	0.05601	FALSE	FALSE	FALSE	finn-b-L12_HYPETROPHICSCAR	11	76477721	0.1137	NA	0.00261999	Hypertrophic scar || id:finn-b-L12_HYPETROPHICSCAR	Hypertrophic scar	Hypertrophic scar || ||	TRUE	igd	NA	NA	NA	NA	NA	NA	NA	11	76477721	0.00340001	2.93265e-08	496946	ebi-a-GCST90000618	Serum 25-Hydroxyvitamin D levels || id:ebi-a-GCST90000618	TRUE	reported	igd	2	1	TRUE
rs73413596	C	T	C	T	0.0223468	-0.0071	0.0740317	0.05794	FALSE	FALSE	FALSE	finn-b-L12_HYPETROPHICSCAR	12	111582630	0.1113	NA	0.9491	Hypertrophic scar || id:finn-b-L12_HYPETROPHICSCAR	Hypertrophic scar	Hypertrophic scar || ||	TRUE	igd	NA	NA	NA	NA	NA	NA	NA	12	111582630	0.00388928	9.15103e-09	496946	ebi-a-GCST90000618	Serum 25-Hydroxyvitamin D levels || id:ebi-a-GCST90000618	TRUE	reported	igd	2	1	TRUE
rs742493	C	T	C	T	0.0183528	0.0152	0.112871	0.09677	FALSE	FALSE	FALSE	finn-b-L12_HYPETROPHICSCAR	6	40998167	0.0879	NA	0.8627	Hypertrophic scar || id:finn-b-L12_HYPETROPHICSCAR	Hypertrophic scar	Hypertrophic scar || ||	TRUE	igd	NA	NA	NA	NA	NA	NA	NA	6	40998167	0.00320607	1.03805e-08	496946	ebi-a-GCST90000618	Serum 25-Hydroxyvitamin D levels || id:ebi-a-GCST90000618	TRUE	reported	igd	2	1	TRUE
rs7528419	G	A	G	A	0.0215389	-0.0193	0.22441	0.2146	FALSE	FALSE	FALSE	finn-b-L12_HYPETROPHICSCAR	1	109817192	0.0627	NA	0.7576	Hypertrophic scar || id:finn-b-L12_HYPETROPHICSCAR	Hypertrophic scar	Hypertrophic scar || ||	TRUE	igd	NA	NA	NA	NA	NA	NA	NA	1	109817192	0.00243165	8.16582e-19	496946	ebi-a-GCST90000618	Serum 25-Hydroxyvitamin D levels || id:ebi-a-GCST90000618	TRUE	reported	igd	2	1	TRUE
rs7569755	A	G	A	G	0.0136395	-0.1084	0.288618	0.2152	FALSE	FALSE	FALSE	finn-b-L12_HYPETROPHICSCAR	2	118648261	0.0631	NA	0.0859409	Hypertrophic scar || id:finn-b-L12_HYPETROPHICSCAR	Hypertrophic scar	Hypertrophic scar || ||	TRUE	igd	NA	NA	NA	NA	NA	NA	NA	2	118648261	0.00225626	1.49242e-09	496946	ebi-a-GCST90000618	Serum 25-Hydroxyvitamin D levels || id:ebi-a-GCST90000618	TRUE	reported	igd	2	1	TRUE
rs7580771	T	G	T	G	-0.0165625	0.0028	0.175983	0.2225	FALSE	FALSE	FALSE	finn-b-L12_HYPETROPHICSCAR	2	101428119	0.0617	NA	0.9643	Hypertrophic scar || id:finn-b-L12_HYPETROPHICSCAR	Hypertrophic scar	Hypertrophic scar || ||	TRUE	igd	NA	NA	NA	NA	NA	NA	NA	2	101428119	0.0026652	5.15383e-10	496946	ebi-a-GCST90000618	Serum 25-Hydroxyvitamin D levels || id:ebi-a-GCST90000618	TRUE	reported	igd	2	1	TRUE
rs7652808	G	T	G	T	-0.0212858	-0.0323	0.649492	0.7287	FALSE	FALSE	FALSE	finn-b-L12_HYPETROPHICSCAR	3	85603643	0.0578	NA	0.5762	Hypertrophic scar || id:finn-b-L12_HYPETROPHICSCAR	Hypertrophic scar	Hypertrophic scar || ||	TRUE	igd	NA	NA	NA	NA	NA	NA	NA	3	85603643	0.00212614	1.35738e-23	496946	ebi-a-GCST90000618	Serum 25-Hydroxyvitamin D levels || id:ebi-a-GCST90000618	TRUE	reported	igd	2	1	TRUE
rs7712001	G	T	G	T	0.011939	-0.0489	0.440176	0.3795	FALSE	FALSE	FALSE	finn-b-L12_HYPETROPHICSCAR	5	148020950	0.053	NA	0.3561	Hypertrophic scar || id:finn-b-L12_HYPETROPHICSCAR	Hypertrophic scar	Hypertrophic scar || ||	TRUE	igd	NA	NA	NA	NA	NA	NA	NA	5	148020950	0.00206215	7.05472e-09	496946	ebi-a-GCST90000618	Serum 25-Hydroxyvitamin D levels || id:ebi-a-GCST90000618	TRUE	reported	igd	2	1	TRUE
rs77532868	T	C	T	C	0.0259557	-0.1695	0.0521528	0.03197	FALSE	FALSE	FALSE	finn-b-L12_HYPETROPHICSCAR	10	88081438	0.1472	NA	0.2497	Hypertrophic scar || id:finn-b-L12_HYPETROPHICSCAR	Hypertrophic scar	Hypertrophic scar || ||	TRUE	igd	NA	NA	NA	NA	NA	NA	NA	10	88081438	0.00456301	1.28316e-08	496946	ebi-a-GCST90000618	Serum 25-Hydroxyvitamin D levels || id:ebi-a-GCST90000618	TRUE	reported	igd	2	1	TRUE
rs7784802	T	A	T	A	0.0133202	0.0627	0.358913	0.2749	FALSE	TRUE	FALSE	finn-b-L12_HYPETROPHICSCAR	7	64017227	0.0573	NA	0.2734	Hypertrophic scar || id:finn-b-L12_HYPETROPHICSCAR	Hypertrophic scar	Hypertrophic scar || ||	TRUE	igd	TRUE	rs7784802	rs6460160	T	A	T	C	7	64015379	0.0021157	3.05675e-10	496946	ebi-a-GCST90000618	Serum 25-Hydroxyvitamin D levels || id:ebi-a-GCST90000618	TRUE	reported	igd	2	1	TRUE
rs77924615	A	G	A	G	-0.0152475	0.0041	0.194374	0.2221	FALSE	FALSE	FALSE	finn-b-L12_HYPETROPHICSCAR	16	20392332	0.0624	NA	0.9481	Hypertrophic scar || id:finn-b-L12_HYPETROPHICSCAR	Hypertrophic scar	Hypertrophic scar || ||	TRUE	igd	NA	NA	NA	NA	NA	NA	NA	16	20392332	0.00259019	3.94176e-09	496946	ebi-a-GCST90000618	Serum 25-Hydroxyvitamin D levels || id:ebi-a-GCST90000618	TRUE	reported	igd	2	1	TRUE
rs77960347	G	A	G	A	-0.0525688	0.5651	0.0127013	0.007312	FALSE	FALSE	FALSE	finn-b-L12_HYPETROPHICSCAR	18	47109955	0.3049	NA	0.0638396	Hypertrophic scar || id:finn-b-L12_HYPETROPHICSCAR	Hypertrophic scar	Hypertrophic scar || ||	TRUE	igd	NA	NA	NA	NA	NA	NA	NA	18	47109955	0.00905963	6.53221e-09	496946	ebi-a-GCST90000618	Serum 25-Hydroxyvitamin D levels || id:ebi-a-GCST90000618	TRUE	reported	igd	2	1	TRUE
rs78649910	A	T	A	T	-0.0191377	-0.0737	0.105728	0.1211	FALSE	TRUE	FALSE	finn-b-L12_HYPETROPHICSCAR	4	3482213	0.0788	NA	0.3496	Hypertrophic scar || id:finn-b-L12_HYPETROPHICSCAR	Hypertrophic scar	Hypertrophic scar || ||	TRUE	igd	NA	NA	NA	NA	NA	NA	NA	4	3482213	0.00332162	8.33355e-09	496946	ebi-a-GCST90000618	Serum 25-Hydroxyvitamin D levels || id:ebi-a-GCST90000618	TRUE	reported	igd	2	1	TRUE
rs8018720	C	G	C	G	-0.0344962	-0.0812	0.823508	0.8514	FALSE	TRUE	FALSE	finn-b-L12_HYPETROPHICSCAR	14	39556185	0.0733	NA	0.2678	Hypertrophic scar || id:finn-b-L12_HYPETROPHICSCAR	Hypertrophic scar	Hypertrophic scar || ||	TRUE	igd	NA	NA	NA	NA	NA	NA	NA	14	39556185	0.00266074	1.93508e-38	496946	ebi-a-GCST90000618	Serum 25-Hydroxyvitamin D levels || id:ebi-a-GCST90000618	TRUE	reported	igd	2	1	TRUE
rs804281	G	A	G	A	0.015895	0.0308	0.583498	0.6845	FALSE	FALSE	FALSE	finn-b-L12_HYPETROPHICSCAR	8	11611865	0.0737	NA	0.676401	Hypertrophic scar || id:finn-b-L12_HYPETROPHICSCAR	Hypertrophic scar	Hypertrophic scar || ||	TRUE	igd	NA	NA	NA	NA	NA	NA	NA	8	11611865	0.00205997	1.19922e-14	496946	ebi-a-GCST90000618	Serum 25-Hydroxyvitamin D levels || id:ebi-a-GCST90000618	TRUE	reported	igd	2	1	TRUE
rs8107974	T	A	T	A	0.0355672	-0.0637	0.0763013	0.06472	FALSE	TRUE	FALSE	finn-b-L12_HYPETROPHICSCAR	19	19388500	0.1053	NA	0.5454	Hypertrophic scar || id:finn-b-L12_HYPETROPHICSCAR	Hypertrophic scar	Hypertrophic scar || ||	TRUE	igd	NA	NA	NA	NA	NA	NA	NA	19	19388500	0.00382316	1.36427e-20	496946	ebi-a-GCST90000618	Serum 25-Hydroxyvitamin D levels || id:ebi-a-GCST90000618	TRUE	reported	igd	2	1	TRUE
rs8121940	G	C	G	C	-0.0435612	-0.041	0.19762	0.2322	FALSE	TRUE	FALSE	finn-b-L12_HYPETROPHICSCAR	20	52742306	0.0611	NA	0.5021	Hypertrophic scar || id:finn-b-L12_HYPETROPHICSCAR	Hypertrophic scar	Hypertrophic scar || ||	TRUE	igd	NA	NA	NA	NA	NA	NA	NA	20	52742306	0.00254898	1.77052e-65	496946	ebi-a-GCST90000618	Serum 25-Hydroxyvitamin D levels || id:ebi-a-GCST90000618	TRUE	reported	igd	2	1	TRUE
rs9375037	C	A	C	A	0.0117059	-0.0127	0.443168	0.4635	FALSE	FALSE	FALSE	finn-b-L12_HYPETROPHICSCAR	6	121856794	0.0515	NA	0.8048	Hypertrophic scar || id:finn-b-L12_HYPETROPHICSCAR	Hypertrophic scar	Hypertrophic scar || ||	TRUE	igd	NA	NA	NA	NA	NA	NA	NA	6	121856794	0.00205423	1.20895e-08	496946	ebi-a-GCST90000618	Serum 25-Hydroxyvitamin D levels || id:ebi-a-GCST90000618	TRUE	reported	igd	2	1	TRUE
rs9409266	A	G	A	G	-0.0167771	-0.0366	0.862222	0.8292	FALSE	FALSE	FALSE	finn-b-L12_HYPETROPHICSCAR	9	125745042	0.068	NA	0.5904	Hypertrophic scar || id:finn-b-L12_HYPETROPHICSCAR	Hypertrophic scar	Hypertrophic scar || ||	TRUE	igd	NA	NA	NA	NA	NA	NA	NA	9	125745042	0.00294656	1.2426e-08	496946	ebi-a-GCST90000618	Serum 25-Hydroxyvitamin D levels || id:ebi-a-GCST90000618	TRUE	reported	igd	2	1	TRUE
rs964184	C	G	C	G	0.0406845	-0.0454	0.867234	0.854	FALSE	TRUE	FALSE	finn-b-L12_HYPETROPHICSCAR	11	116648917	0.0731	NA	0.5347	Hypertrophic scar || id:finn-b-L12_HYPETROPHICSCAR	Hypertrophic scar	Hypertrophic scar || ||	TRUE	igd	NA	NA	NA	NA	NA	NA	NA	11	116648917	0.00298936	3.50429e-42	496946	ebi-a-GCST90000618	Serum 25-Hydroxyvitamin D levels || id:ebi-a-GCST90000618	TRUE	reported	igd	2	1	TRUE
rs9847248	A	G	A	G	-0.0123077	-0.0411	0.712969	0.6551	FALSE	FALSE	FALSE	finn-b-L12_HYPETROPHICSCAR	3	18804655	0.0542	NA	0.4477	Hypertrophic scar || id:finn-b-L12_HYPETROPHICSCAR	Hypertrophic scar	Hypertrophic scar || ||	TRUE	igd	NA	NA	NA	NA	NA	NA	NA	3	18804655	0.00224484	4.19035e-08	496946	ebi-a-GCST90000618	Serum 25-Hydroxyvitamin D levels || id:ebi-a-GCST90000618	TRUE	reported	igd	2	1	TRUE
rs986649	G	A	G	A	0.0128637	-0.0628	0.321628	0.3782	FALSE	FALSE	FALSE	finn-b-L12_HYPETROPHICSCAR	5	118668050	0.053	NA	0.2359	Hypertrophic scar || id:finn-b-L12_HYPETROPHICSCAR	Hypertrophic scar	Hypertrophic scar || ||	TRUE	igd	NA	NA	NA	NA	NA	NA	NA	5	118668050	0.00217811	3.50728e-09	496946	ebi-a-GCST90000618	Serum 25-Hydroxyvitamin D levels || id:ebi-a-GCST90000618	TRUE	reported	igd	2	1	TRUE
rs9946771	T	C	T	C	-0.0233992	-0.1518	0.0663426	0.07853	FALSE	FALSE	FALSE	finn-b-L12_HYPETROPHICSCAR	18	28918628	0.0958	NA	0.1131	Hypertrophic scar || id:finn-b-L12_HYPETROPHICSCAR	Hypertrophic scar	Hypertrophic scar || ||	TRUE	igd	NA	NA	NA	NA	NA	NA	NA	18	28918628	0.00407655	9.47022e-09	496946	ebi-a-GCST90000618	Serum 25-Hydroxyvitamin D levels || id:ebi-a-GCST90000618	TRUE	reported	igd	2	1	TRUE

## Sheet: MR result
Table S5 Detailed information of MR results
id.exposure	id.outcome	outcome	exposure	method	nsnp	b	se	pval	lo_ci	up_ci	or	or_lci95	or_uci95
ebi-a-GCST90000618	ebi-a-GCST90018874	Keloid || id:ebi-a-GCST90018874	Serum 25-Hydroxyvitamin D levels || id:ebi-a-GCST90000618	Inverse variance weighted	116	0.14111209188194	0.154418144087261	0.360805638060905	-0.161547	0.443771654292972	1.15155372057431	0.850826141339616	1.55857455117757
ebi-a-GCST90000618	ebi-a-GCST90018874	Keloid || id:ebi-a-GCST90018874	Serum 25-Hydroxyvitamin D levels || id:ebi-a-GCST90000618	MR Egger	116	0.133267115598871	0.241210805731083	0.581692750946656	-0.339506	0.606040294831793	1.14255515187708	0.712121978849941	1.83315824234087
ebi-a-GCST90000618	ebi-a-GCST90018874	Keloid || id:ebi-a-GCST90018874	Serum 25-Hydroxyvitamin D levels || id:ebi-a-GCST90000618	Weighted median	116	0.0816729261346363	0.248665115752656	0.742574882183678	-0.405711	0.569056553009842	1.08510084365539	0.666502958348665	1.76659957191921
ebi-a-GCST90000618	ebi-a-GCST90018874	Keloid || id:ebi-a-GCST90018874	Serum 25-Hydroxyvitamin D levels || id:ebi-a-GCST90000618	Simple mode	116	-0.159259	0.578063469154029	0.783422892792901	-1.29226	0.973745163800681	0.852775260485313	0.274648375150796	2.64784251680538
ebi-a-GCST90000618	ebi-a-GCST90018874	Keloid || id:ebi-a-GCST90018874	Serum 25-Hydroxyvitamin D levels || id:ebi-a-GCST90000618	Weighted mode	116	0.224882761608688	0.220538420475247	0.310011726876974	-0.207373	0.657138065740172	1.25217590449737	0.812716822007735	1.92926300200154
ebi-a-GCST90000618	finn-b-L12_ACNE	Acne || id:finn-b-L12_ACNE	Serum 25-Hydroxyvitamin D levels || id:ebi-a-GCST90000618	Inverse variance weighted	115	-0.0786008	0.173918872314038	0.651312673497816	-0.419482	0.262280207138183	0.924408890907703	0.657387407899164	1.29989073006443
ebi-a-GCST90000618	finn-b-L12_ACNE	Acne || id:finn-b-L12_ACNE	Serum 25-Hydroxyvitamin D levels || id:ebi-a-GCST90000618	MR Egger	115	-0.0708797	0.270094356556092	0.793471191659895	-0.600265	0.458505276380282	0.931573988695875	0.54866643902142	1.58170800088041
ebi-a-GCST90000618	finn-b-L12_ACNE	Acne || id:finn-b-L12_ACNE	Serum 25-Hydroxyvitamin D levels || id:ebi-a-GCST90000618	Weighted median	115	-0.0845602	0.266683343025425	0.751182204651375	-0.60726	0.438139153471208	0.918916335997168	0.54484193648169	1.54982055532511
ebi-a-GCST90000618	finn-b-L12_ACNE	Acne || id:finn-b-L12_ACNE	Serum 25-Hydroxyvitamin D levels || id:ebi-a-GCST90000618	Simple mode	115	0.526725526121403	0.613419695446172	0.392324080554895	-0.675577	1.7290281291959	1.69337829734748	0.508862682934469	5.6351745846074
ebi-a-GCST90000618	finn-b-L12_ACNE	Acne || id:finn-b-L12_ACNE	Serum 25-Hydroxyvitamin D levels || id:ebi-a-GCST90000618	Weighted mode	115	-0.0306779	0.247284096655551	0.90148690125666	-0.515355	0.453998968680788	0.969787929504798	0.597288704587353	1.57459637356269
ebi-a-GCST90000618	finn-b-L12_HYPETROPHICSCAR	Hypertrophic scar || id:finn-b-L12_HYPETROPHICSCAR	Serum 25-Hydroxyvitamin D levels || id:ebi-a-GCST90000618	Inverse variance weighted	115	0.181215859940385	0.213859991853657	0.3967959069617	-0.23795	0.600381443973553	1.19867389704475	0.788242319695309	1.82281396920156
ebi-a-GCST90000618	finn-b-L12_HYPETROPHICSCAR	Hypertrophic scar || id:finn-b-L12_HYPETROPHICSCAR	Serum 25-Hydroxyvitamin D levels || id:ebi-a-GCST90000618	MR Egger	115	0.212787316309102	0.331162488984407	0.521819934366132	-0.436291	0.861865794718539	1.23712150769308	0.64642948276621	2.36757398231217
ebi-a-GCST90000618	finn-b-L12_HYPETROPHICSCAR	Hypertrophic scar || id:finn-b-L12_HYPETROPHICSCAR	Serum 25-Hydroxyvitamin D levels || id:ebi-a-GCST90000618	Weighted median	115	0.167959361962025	0.36075555729593	0.641518563577691	-0.539122	0.875040254262048	1.18288853940167	0.583260403956163	2.3989718608654
ebi-a-GCST90000618	finn-b-L12_HYPETROPHICSCAR	Hypertrophic scar || id:finn-b-L12_HYPETROPHICSCAR	Serum 25-Hydroxyvitamin D levels || id:ebi-a-GCST90000618	Simple mode	115	0.113358056402667	0.6642	0.864786932777407	-1.18847	1.41519012177259	1.12003289611024	0.3046858573801	4.11726917407957
ebi-a-GCST90000618	finn-b-L12_HYPETROPHICSCAR	Hypertrophic scar || id:finn-b-L12_HYPETROPHICSCAR	Serum 25-Hydroxyvitamin D levels || id:ebi-a-GCST90000618	Weighted mode	115	0.113358056402667	0.31040894460228	0.715646686056787	-0.495043	0.721759587823137	1.12003289611024	0.609544406766323	2.05805134858699

## Sheet: heterogeneity
Table S6 Heterogeneity analysis
id.exposure	id.outcome	outcome	exposure	method	Q	Q_df	Q_pval
ebi-a-GCST90000618	ebi-a-GCST90018874	Keloid || id:ebi-a-GCST90018874	Serum 25-Hydroxyvitamin D levels || id:ebi-a-GCST90000618	MR Egger	117.767111384907	114	0.385588283239035
ebi-a-GCST90000618	ebi-a-GCST90018874	Keloid || id:ebi-a-GCST90018874	Serum 25-Hydroxyvitamin D levels || id:ebi-a-GCST90000618	Inverse variance weighted	117.768974244416	115	0.410979846041305
ebi-a-GCST90000618	finn-b-L12_ACNE	Acne || id:finn-b-L12_ACNE	Serum 25-Hydroxyvitamin D levels || id:ebi-a-GCST90000618	MR Egger	123.050457248014	113	0.243922634923177
ebi-a-GCST90000618	finn-b-L12_ACNE	Acne || id:finn-b-L12_ACNE	Serum 25-Hydroxyvitamin D levels || id:ebi-a-GCST90000618	Inverse variance weighted	123.05198703908	114	0.264937414977192
ebi-a-GCST90000618	finn-b-L12_HYPETROPHICSCAR	Hypertrophic scar || id:finn-b-L12_HYPETROPHICSCAR	Serum 25-Hydroxyvitamin D levels || id:ebi-a-GCST90000618	MR Egger	111.062654686863	113	0.533943204108285
ebi-a-GCST90000618	finn-b-L12_HYPETROPHICSCAR	Hypertrophic scar || id:finn-b-L12_HYPETROPHICSCAR	Serum 25-Hydroxyvitamin D levels || id:ebi-a-GCST90000618	Inverse variance weighted	111.078245456636	114	0.559977324135565
Pleiotropy analysis
id.exposure	id.outcome	outcome	exposure	egger_intercept	se	pval
ebi-a-GCST90000618	ebi-a-GCST90018874	Keloid || id:ebi-a-GCST90018874	Serum 25-Hydroxyvitamin D levels || id:ebi-a-GCST90000618	0.000286689197765814	0.006751198284199	0.966202351421781
ebi-a-GCST90000618	finn-b-L12_ACNE	Acne || id:finn-b-L12_ACNE	Serum 25-Hydroxyvitamin D levels || id:ebi-a-GCST90000618	-0.000283823	0.007572419824489	0.970167452836672
ebi-a-GCST90000618	finn-b-L12_HYPETROPHICSCAR	Hypertrophic scar || id:finn-b-L12_HYPETROPHICSCAR	Serum 25-Hydroxyvitamin D levels || id:ebi-a-GCST90000618	-0.00115755	0.00927058961481975	0.900853866865406
